# Supplementary material for: Post-translational amino acid conversion in photosystem II as a possible origin of photosynthetic oxygen evolution
Source: Nat Commun. 2022 Jul 21;13:4211. doi: 10.1038/s41467-022-31931-y (PMC9304363; doi:10.1038/s41467-022-31931-y)
Supplement: Supplementary file 4 — Source Data [file 41467_2022_31931_MOESM4_ESM.xlsx]

## Sheet: Fig 2a
Fig. 2a
	Wavenember (cm-1)	[12C-His]D170H	[13C-His]D170H	12C-13C
	1200.49	-5.028e-06	-5.30664e-06	6.05e-07
	1201.45	-3.889e-06	-4.69011e-06	1.084e-06
	1202.41	-2.882e-06	-4.08586e-06	1.39e-06
	1203.38	-2.071e-06	-3.56686e-06	1.533e-06
	1204.34	-1.563e-06	-3.14061e-06	1.501e-06
	1205.31	-1.386e-06	-2.79961e-06	1.333e-06
	1206.27	-1.391e-06	-2.59433e-06	1.176e-06
	1207.24	-1.408e-06	-2.55614e-06	1.137e-06
	1208.2	-1.411e-06	-2.59501e-06	1.143e-06
	1209.16	-1.438e-06	-2.57591e-06	1.059e-06
	1210.13	-1.455e-06	-2.44702e-06	8.72e-07
	1211.09	-1.423e-06	-2.2356e-06	6.64e-07
	1212.06	-1.373e-06	-1.97916e-06	5.07e-07
	1213.02	-1.308e-06	-1.73296e-06	4.78e-07
	1213.99	-1.121e-06	-1.58838e-06	6.86e-07
	1214.95	-7.45e-07	-1.59042e-06	1.148e-06
	1215.91	-2.78e-07	-1.67772e-06	1.715e-06
	1216.88	1.45e-07	-1.76843e-06	2.218e-06
	1217.84	5.1e-07	-1.84958e-06	2.63e-06
	1218.81	8.57e-07	-1.92597e-06	2.99e-06
	1219.77	1.167e-06	-1.95734e-06	3.29e-06
	1220.74	1.419e-06	-1.92597e-06	3.512e-06
	1221.7	1.664e-06	-1.88437e-06	3.695e-06
	1222.66	1.922e-06	-1.86459e-06	3.837e-06
	1223.63	2.108e-06	-1.79912e-06	3.832e-06
	1224.59	2.153e-06	-1.61566e-06	3.61e-06
	1225.56	2.104e-06	-1.3565e-06	3.255e-06
	1226.52	2.012e-06	-1.12325e-06	2.911e-06
	1227.48	1.835e-06	-9.81398e-07	2.657e-06
	1228.45	1.542e-06	-1.00595e-06	2.558e-06
	1229.41	1.19e-06	-1.33672e-06	2.723e-06
	1230.38	7.97e-07	-2.07805e-06	3.177e-06
	1231.34	2.63e-07	-3.17266e-06	3.773e-06
	1232.31	-4.69e-07	-4.45619e-06	4.334e-06
	1233.27	-1.296e-06	-5.79223e-06	4.808e-06
	1234.23	-2.086e-06	-7.07302e-06	5.195e-06
	1235.2	-2.819e-06	-8.15877e-06	5.433e-06
	1236.16	-3.479e-06	-8.92806e-06	5.474e-06
	1237.13	-3.955e-06	-9.36113e-06	5.371e-06
	1238.09	-4.172e-06	-9.49685e-06	5.167e-06
	1239.06	-4.249e-06	-9.35158e-06	4.777e-06
	1240.02	-4.388e-06	-8.96353e-06	4.1e-06
	1240.98	-4.719e-06	-8.48408e-06	3.178e-06
	1241.95	-5.305e-06	-8.11512e-06	2.147e-06
	1242.91	-6.188e-06	-7.95758e-06	1.097e-06
	1243.88	-7.29e-06	-7.97735e-06	8.7e-08
	1244.84	-8.372e-06	-8.08102e-06	-7.98e-07
	1245.81	-9.213e-06	-8.15058e-06	-1.518e-06
	1246.77	-9.758e-06	-8.04351e-06	-2.144e-06
	1247.73	-1.0021e-05	-7.6575e-06	-2.745e-06
	1248.7	-9.972e-06	-7.00346e-06	-3.269e-06
	1249.66	-9.608e-06	-6.19392e-06	-3.594e-06
	1250.63	-9.004e-06	-5.35506e-06	-3.634e-06
	1251.59	-8.196e-06	-4.58304e-06	-3.328e-06
	1252.56	-7.099e-06	-3.94128e-06	-2.616e-06
	1253.52	-5.674e-06	-3.42978e-06	-1.544e-06
	1254.48	-4.052e-06	-2.99125e-06	-3.24e-07
	1255.45	-2.433e-06	-2.56091e-06	7.81e-07
	1256.41	-9.61e-07	-2.11215e-06	1.6e-06
	1257.38	2.2e-07	-1.64635e-06	2.051e-06
	1258.34	9.4e-07	-1.19555e-06	2.116e-06
	1259.31	1.144e-06	-8.64094e-07	1.897e-06
	1260.27	9.44e-07	-7.9112e-07	1.59e-06
	1261.23	4.51e-07	-1.04141e-06	1.309e-06
	1262.2	-3.43e-07	-1.56724e-06	1.002e-06
	1263.16	-1.438e-06	-2.28675e-06	5.87e-07
	1264.13	-2.713e-06	-3.11742e-06	6.6e-08
	1265.09	-4.016e-06	-3.91263e-06	-5.43e-07
	1266.05	-5.246e-06	-4.47665e-06	-1.233e-06
	1267.02	-6.285e-06	-4.73581e-06	-1.903e-06
	1267.98	-6.976e-06	-4.81015e-06	-2.346e-06
	1268.95	-7.279e-06	-4.86266e-06	-2.441e-06
	1269.91	-7.311e-06	-4.93768e-06	-2.27e-06
	1270.88	-7.175e-06	-4.99497e-06	-1.974e-06
	1271.84	-6.869e-06	-5.01679e-06	-1.616e-06
	1272.8	-6.426e-06	-4.99497e-06	-1.243e-06
	1273.77	-5.986e-06	-4.89812e-06	-9.46e-07
	1274.73	-5.648e-06	-4.74604e-06	-7.61e-07
	1275.7	-5.396e-06	-4.65397e-06	-6.17e-07
	1276.66	-5.234e-06	-4.70034e-06	-4.88e-07
	1277.63	-5.224e-06	-4.80196e-06	-4.82e-07
	1278.59	-5.342e-06	-4.79651e-06	-6.87e-07
	1279.55	-5.435e-06	-4.6035e-06	-1.052e-06
	1280.52	-5.402e-06	-4.21749e-06	-1.485e-06
	1281.48	-5.254e-06	-3.60983e-06	-1.967e-06
	1282.45	-4.951e-06	-2.75392e-06	-2.455e-06
	1283.41	-4.386e-06	-1.73364e-06	-2.827e-06
	1284.38	-3.625e-06	-7.31786e-07	-3.015e-06
	1285.34	-2.956e-06	6.479e-08	-3.078e-06
	1286.3	-2.626e-06	4.93086e-07	-3.077e-06
	1287.27	-2.676e-06	4.07154e-07	-2.977e-06
	1288.23	-3.099e-06	-2.33926e-07	-2.775e-06
	1289.2	-3.922e-06	-1.27807e-06	-2.574e-06
	1290.16	-5.011e-06	-2.46475e-06	-2.426e-06
	1291.13	-6.022e-06	-3.60164e-06	-2.225e-06
	1292.09	-6.706e-06	-4.6035e-06	-1.881e-06
	1293.05	-7.08e-06	-5.39257e-06	-1.484e-06
	1294.02	-7.238e-06	-5.8843e-06	-1.174e-06
	1294.98	-7.174e-06	-6.07116e-06	-9.68e-07
	1295.95	-6.922e-06	-6.04184e-06	-8.22e-07
	1296.91	-6.644e-06	-5.88771e-06	-7.42e-07
	1297.87	-6.422e-06	-5.65583e-06	-7.07e-07
	1298.84	-6.131e-06	-5.39121e-06	-6.05e-07
	1299.8	-5.67e-06	-5.14705e-06	-3.77e-07
	1300.77	-5.145e-06	-4.91245e-06	-1.48e-07
	1301.73	-4.672e-06	-4.58304e-06	-9.4e-08
	1302.7	-4.195e-06	-4.04972e-06	-2.64e-07
	1303.66	-3.647e-06	-3.28247e-06	-6.27e-07
	1304.62	-3.114e-06	-2.31948e-06	-1.195e-06
	1305.59	-2.69e-06	-1.20441e-06	-1.987e-06
	1306.55	-2.309e-06	4.9104e-08	-2.946e-06
	1307.52	-1.866e-06	1.45812e-06	-4.008e-06
	1308.48	-1.368e-06	3.054e-06	-5.186e-06
	1309.45	-8.31e-07	4.85243e-06	-6.499e-06
	1310.41	-2.02e-07	6.82887e-06	-7.889e-06
	1311.37	5.07e-07	8.90215e-06	-9.278e-06
	1312.34	1.143e-06	1.09372e-05	-1.0617e-05
	1313.3	1.609e-06	1.27643e-05	-1.1829e-05
	1314.27	1.991e-06	1.42586e-05	-1.2795e-05
	1315.23	2.388e-06	1.54418e-05	-1.3506e-05
	1316.2	2.793e-06	1.64805e-05	-1.4095e-05
	1317.16	3.234e-06	1.7556e-05	-1.4656e-05
	1318.12	3.868e-06	1.87468e-05	-1.5115e-05
	1319.09	4.806e-06	2.00358e-05	-1.5357e-05
	1320.05	5.984e-06	2.13664e-05	-1.5364e-05
	1321.02	7.309e-06	2.26574e-05	-1.5165e-05
	1321.98	8.745e-06	2.37929e-05	-1.4762e-05
	1322.95	1.017e-05	2.46795e-05	-1.4216e-05
	1323.91	1.1342e-05	2.52933e-05	-1.3664e-05
	1324.87	1.2133e-05	2.56302e-05	-1.3157e-05
	1325.84	1.2635e-05	2.56337e-05	-1.2577e-05
	1326.8	1.2916e-05	2.52135e-05	-1.1817e-05
	1327.77	1.2876e-05	2.43344e-05	-1.0925e-05
	1328.73	1.2446e-05	2.30332e-05	-9.99e-06
	1329.7	1.1736e-05	2.1378e-05	-9.009e-06
	1330.66	1.0874e-05	1.94616e-05	-7.976e-06
	1331.62	9.89e-06	1.74387e-05	-6.97e-06
	1332.59	8.881e-06	1.5508e-05	-6.048e-06
	1333.55	8.094e-06	1.38289e-05	-5.151e-06
	1334.52	7.7e-06	1.24799e-05	-4.215e-06
	1335.48	7.648e-06	1.14808e-05	-3.283e-06
	1336.44	7.845e-06	1.08131e-05	-2.417e-06
	1337.41	8.294e-06	1.04162e-05	-1.617e-06
	1338.37	8.918e-06	1.02082e-05	-9.17e-07
	1339.34	9.476e-06	1.01284e-05	-4.48e-07
	1340.3	9.775e-06	1.01318e-05	-2.93e-07
	1341.27	9.82e-06	1.0142e-05	-3.52e-07
	1342.23	9.645e-06	1.00356e-05	-4.56e-07
	1343.19	9.187e-06	9.68031e-06	-4.93e-07
	1344.16	8.445e-06	8.9683e-06	-3.63e-07
	1345.12	7.556e-06	7.83209e-06	5.2e-08
	1346.09	6.601e-06	6.27031e-06	7.81e-07
	1347.05	5.528e-06	4.37298e-06	1.712e-06
	1348.02	4.366e-06	2.28675e-06	2.749e-06
	1348.98	3.298e-06	1.30262e-07	3.905e-06
	1349.94	2.399e-06	-2.03782e-06	5.187e-06
	1350.91	1.554e-06	-4.18339e-06	6.538e-06
	1351.87	7.6e-07	-6.27031e-06	7.978e-06
	1352.84	2.79e-07	-8.25493e-06	9.663e-06
	1353.8	3.39e-07	-1.00813e-05	1.1676e-05
	1354.77	9.11e-07	-1.16499e-05	1.3878e-05
	1355.73	1.904e-06	-1.28305e-05	1.6059e-05
	1356.69	3.342e-06	-1.35275e-05	1.8102e-05
	1357.66	5.171e-06	-1.37246e-05	1.9913e-05
	1358.62	7.11e-06	-1.34647e-05	2.1331e-05
	1359.59	8.907e-06	-1.28305e-05	2.2268e-05
	1360.55	1.0528e-05	-1.195e-05	2.2811e-05
	1361.52	1.1966e-05	-1.09857e-05	2.3071e-05
	1362.48	1.3062e-05	-1.00609e-05	2.3032e-05
	1363.44	1.3702e-05	-9.207e-06	2.2637e-05
	1364.41	1.3972e-05	-8.40292e-06	2.1932e-05
	1365.37	1.3955e-05	-7.6575e-06	2.1004e-05
	1366.34	1.3552e-05	-7.0512e-06	1.9888e-05
	1367.3	1.2666e-05	-6.70747e-06	1.8648e-05
	1368.26	1.1371e-05	-6.7518e-06	1.7445e-05
	1369.23	9.753e-06	-7.27148e-06	1.6419e-05
	1370.19	7.812e-06	-8.26448e-06	1.5585e-05
	1371.16	5.662e-06	-9.60392e-06	1.4923e-05
	1372.12	3.62e-06	-1.10689e-05	1.4449e-05
	1373.09	1.9e-06	-1.24492e-05	1.4112e-05
	1374.05	4.01e-07	-1.36277e-05	1.3731e-05
	1375.01	-1.073e-06	-1.46037e-05	1.3159e-05
	1375.98	-2.587e-06	-1.54603e-05	1.2422e-05
	1376.94	-4.187e-06	-1.63107e-05	1.1607e-05
	1377.91	-5.983e-06	-1.72478e-05	1.0747e-05
	1378.87	-7.95e-06	-1.82926e-05	9.866e-06
	1379.84	-9.881e-06	-1.93838e-05	8.997e-06
	1380.8	-1.1697e-05	-2.04116e-05	8.05e-06
	1381.76	-1.3594e-05	-2.12729e-05	6.826e-06
	1382.73	-1.5713e-05	-2.19311e-05	5.258e-06
	1383.69	-1.7922e-05	-2.24398e-05	3.535e-06
	1384.66	-2.0064e-05	-2.2922e-05	1.878e-06
	1385.62	-2.22e-05	-2.34751e-05	3.29e-07
	1386.59	-2.4393e-05	-2.41107e-05	-1.144e-06
	1387.55	-2.6517e-05	-2.479e-05	-2.483e-06
	1388.51	-2.8476e-05	-2.55286e-05	-3.611e-06
	1389.48	-3.0422e-05	-2.64357e-05	-4.557e-06
	1390.44	-3.254e-05	-2.76271e-05	-5.385e-06
	1391.41	-3.4817e-05	-2.91289e-05	-6.086e-06
	1392.37	-3.7178e-05	-3.08844e-05	-6.642e-06
	1393.34	-3.9642e-05	-3.28185e-05	-7.093e-06
	1394.3	-4.2148e-05	-3.48577e-05	-7.453e-06
	1395.26	-4.4459e-05	-3.68839e-05	-7.679e-06
	1396.23	-4.6402e-05	-3.87246e-05	-7.792e-06
	1397.19	-4.7993e-05	-4.0195e-05	-7.91e-06
	1398.16	-4.9144e-05	-4.1128e-05	-8.062e-06
	1399.12	-4.9513e-05	-4.1366e-05	-8.124e-06
	1400.08	-4.8831e-05	-4.07672e-05	-8.021e-06
	1401.05	-4.7164e-05	-3.9258e-05	-7.839e-06
	1402.01	-4.4666e-05	-3.68798e-05	-7.621e-06
	1402.98	-4.1337e-05	-3.37951e-05	-7.225e-06
	1403.94	-3.7234e-05	-3.02644e-05	-6.476e-06
	1404.91	-3.2697e-05	-2.6628e-05	-5.355e-06
	1405.87	-2.8118e-05	-2.32521e-05	-3.916e-06
	1406.83	-2.3721e-05	-2.0432e-05	-2.215e-06
	1407.8	-1.9744e-05	-1.83178e-05	-4.44e-07
	1408.76	-1.6616e-05	-1.69109e-05	1.01e-06
	1409.73	-1.4678e-05	-1.61232e-05	1.808e-06
	1410.69	-1.3925e-05	-1.58435e-05	1.874e-06
	1411.66	-1.4208e-05	-1.59602e-05	1.283e-06
	1412.62	-1.5453e-05	-1.6355e-05	1.04e-07
	1413.58	-1.7442e-05	-1.68802e-05	-1.502e-06
	1414.55	-1.9618e-05	-1.73453e-05	-3.194e-06
	1415.51	-2.1368e-05	-1.75308e-05	-4.643e-06
	1416.48	-2.2353e-05	-1.723e-05	-5.722e-06
	1417.44	-2.2396e-05	-1.63059e-05	-6.396e-06
	1418.41	-2.1303e-05	-1.47223e-05	-6.586e-06
	1419.37	-1.9059e-05	-1.25659e-05	-6.273e-06
	1420.33	-1.6017e-05	-1.0024e-05	-5.615e-06
	1421.3	-1.2629e-05	-7.32195e-06	-4.816e-06
	1422.26	-9.122e-06	-4.63896e-06	-3.966e-06
	1423.23	-5.618e-06	-2.04805e-06	-3.134e-06
	1424.19	-2.312e-06	4.73308e-07	-2.467e-06
	1425.16	7e-07	2.99262e-06	-2.058e-06
	1426.12	3.59e-06	5.57808e-06	-1.827e-06
	1427.08	6.527e-06	8.26243e-06	-1.673e-06
	1428.05	9.403e-06	1.10095e-05	-1.626e-06
	1429.01	1.2025e-05	1.37041e-05	-1.727e-06
	1429.98	1.4357e-05	1.61839e-05	-1.891e-06
	1430.94	1.6376e-05	1.82981e-05	-2.02e-06
	1431.91	1.7902e-05	1.99396e-05	-2.128e-06
	1432.87	1.8828e-05	2.10465e-05	-2.214e-06
	1433.83	1.9328e-05	2.15983e-05	-2.163e-06
	1434.8	1.9602e-05	2.1646e-05	-1.909e-06
	1435.76	1.9604e-05	2.13139e-05	-1.577e-06
	1436.73	1.9252e-05	2.07212e-05	-1.273e-06
	1437.69	1.8714e-05	1.99171e-05	-8.96e-07
	1438.65	1.8217e-05	1.89023e-05	-2.97e-07
	1439.62	1.7765e-05	1.77218e-05	4.6e-07
	1440.58	1.7256e-05	1.64839e-05	1.178e-06
	1441.55	1.6693e-05	1.52666e-05	1.755e-06
	1442.51	1.6026e-05	1.40397e-05	2.154e-06
	1443.48	1.4987e-05	1.269e-05	2.295e-06
	1444.44	1.3351e-05	1.11125e-05	2.149e-06
	1445.4	1.1241e-05	9.26088e-06	1.863e-06
	1446.37	8.933e-06	7.17464e-06	1.613e-06
	1447.33	6.567e-06	4.99838e-06	1.422e-06
	1448.3	4.262e-06	2.93669e-06	1.271e-06
	1449.26	2.315e-06	1.13826e-06	1.275e-06
	1450.23	9.76e-07	-3.75782e-07	1.561e-06
	1451.19	1.47e-07	-1.65317e-06	2.052e-06
	1452.15	-4.4e-07	-2.71845e-06	2.549e-06
	1453.12	-8.73e-07	-3.57914e-06	2.967e-06
	1454.08	-1.118e-06	-4.25295e-06	3.321e-06
	1455.05	-1.234e-06	-4.72012e-06	3.547e-06
	1456.01	-1.282e-06	-4.86812e-06	3.554e-06
	1456.98	-1.119e-06	-4.57622e-06	3.388e-06
	1457.94	-5.66e-07	-3.85194e-06	3.199e-06
	1458.9	3.13e-07	-2.83507e-06	3.035e-06
	1459.87	1.281e-06	-1.68727e-06	2.832e-06
	1460.83	2.161e-06	-5.56512e-07	2.569e-06
	1461.8	2.824e-06	3.65552e-07	2.305e-06
	1462.76	3.104e-06	8.90692e-07	2.083e-06
	1463.73	2.958e-06	9.70486e-07	1.926e-06
	1464.69	2.6e-06	7.35196e-07	1.89e-06
	1465.65	2.28e-06	3.50548e-07	2.017e-06
	1466.62	2.034e-06	-9.4798e-08	2.249e-06
	1467.58	1.803e-06	-5.4901e-07	2.485e-06
	1468.55	1.637e-06	-9.33658e-07	2.692e-06
	1469.51	1.587e-06	-1.20441e-06	2.879e-06
	1470.47	1.558e-06	-1.39946e-06	3.021e-06
	1471.44	1.449e-06	-1.59042e-06	3.109e-06
	1472.4	1.32e-06	-1.7998e-06	3.191e-06
	1473.37	1.241e-06	-2.0119e-06	3.292e-06
	1474.33	1.137e-06	-2.21104e-06	3.338e-06
	1475.3	9.63e-07	-2.34744e-06	3.26e-06
	1476.26	8.56e-07	-2.32494e-06	3.081e-06
	1477.22	9.49e-07	-2.06032e-06	2.844e-06
	1478.19	1.182e-06	-1.55701e-06	2.525e-06
	1479.15	1.458e-06	-8.79098e-07	2.118e-06
	1480.12	1.813e-06	-1.00254e-07	1.698e-06
	1481.08	2.258e-06	7.01096e-07	1.327e-06
	1482.05	2.63e-06	1.42811e-06	9.71e-07
	1483.01	2.788e-06	1.99962e-06	6e-07
	1483.97	2.81e-06	2.387e-06	2.83e-07
	1484.94	2.802e-06	2.60183e-06	7.1e-08
	1485.9	2.704e-06	2.67412e-06	-1.15e-07
	1486.87	2.444e-06	2.66116e-06	-3.73e-07
	1487.83	2.114e-06	2.62979e-06	-6.83e-07
	1488.8	1.824e-06	2.61683e-06	-9.72e-07
	1489.76	1.56e-06	2.63252e-06	-1.221e-06
	1490.72	1.362e-06	2.71095e-06	-1.404e-06
	1491.69	1.45e-06	2.9251e-06	-1.428e-06
	1492.65	1.988e-06	3.34248e-06	-1.258e-06
	1493.62	2.894e-06	4.00607e-06	-1.008e-06
	1494.58	4.053e-06	4.96973e-06	-8.04e-07
	1495.55	5.53e-06	6.28327e-06	-6.28e-07
	1496.51	7.4e-06	7.93575e-06	-4.12e-07
	1497.47	9.566e-06	9.85967e-06	-1.72e-07
	1498.44	1.1915e-05	1.20093e-05	3.9e-08
	1499.4	1.4458e-05	1.43554e-05	2.28e-07
	1500.37	1.7126e-05	1.67936e-05	4.02e-07
	1501.33	1.9625e-05	1.9139e-05	4.85e-07
	1502.3	2.1696e-05	2.1232e-05	4.21e-07
	1503.26	2.335e-05	2.30093e-05	2.89e-07
	1504.22	2.4689e-05	2.44408e-05	2.1e-07
	1505.19	2.5713e-05	2.55041e-05	2.33e-07
	1506.15	2.647e-05	2.6227e-05	3.82e-07
	1507.12	2.7147e-05	2.66764e-05	7.22e-07
	1508.08	2.7792e-05	2.68367e-05	1.259e-06
	1509.04	2.8118e-05	2.65632e-05	1.864e-06
	1510.01	2.7781e-05	2.5678e-05	2.407e-06
	1510.97	2.6662e-05	2.40651e-05	2.88e-06
	1511.94	2.4722e-05	2.16365e-05	3.309e-06
	1512.9	2.1831e-05	1.8339e-05	3.637e-06
	1513.87	1.7986e-05	1.42681e-05	3.792e-06
	1514.83	1.3515e-05	9.71986e-06	3.796e-06
	1515.79	8.848e-06	5.06112e-06	3.702e-06
	1516.76	4.238e-06	5.8311e-07	3.511e-06
	1517.72	-1.42e-07	-3.52867e-06	3.269e-06
	1518.69	-4.047e-06	-7.19783e-06	3.153e-06
	1519.65	-7.313e-06	-1.04878e-05	3.38e-06
	1520.62	-9.96e-06	-1.3552e-05	4.063e-06
	1521.58	-1.1975e-05	-1.6443e-05	5.22e-06
	1522.54	-1.3174e-05	-1.90278e-05	6.83e-06
	1523.51	-1.3467e-05	-2.11379e-05	8.782e-06
	1524.47	-1.3032e-05	-2.27297e-05	1.0872e-05
	1525.44	-1.2079e-05	-2.38311e-05	1.2916e-05
	1526.4	-1.0671e-05	-2.44327e-05	1.4795e-05
	1527.37	-8.944e-06	-2.4522e-05	1.6359e-05
	1528.33	-7.269e-06	-2.41905e-05	1.7398e-05
	1529.29	-5.964e-06	-2.35972e-05	1.7809e-05
	1530.26	-5.092e-06	-2.28831e-05	1.7655e-05
	1531.22	-4.705e-06	-2.21745e-05	1.7018e-05
	1532.19	-5.045e-06	-2.16528e-05	1.5899e-05
	1533.15	-6.292e-06	-2.15191e-05	1.435e-05
	1534.12	-8.356e-06	-2.19065e-05	1.2535e-05
	1535.08	-1.1127e-05	-2.28606e-05	1.0556e-05
	1536.04	-1.4689e-05	-2.43706e-05	8.359e-06
	1537.01	-1.9047e-05	-2.63566e-05	5.923e-06
	1537.97	-2.3869e-05	-2.86597e-05	3.421e-06
	1538.94	-2.8707e-05	-3.10822e-05	1.079e-06
	1539.9	-3.3268e-05	-3.34125e-05	-1.012e-06
	1540.86	-3.7245e-05	-3.5376e-05	-2.82e-06
	1541.83	-4.0132e-05	-3.66036e-05	-4.269e-06
	1542.79	-4.144e-05	-3.66923e-05	-5.333e-06
	1543.76	-4.0943e-05	-3.52771e-05	-6.135e-06
	1544.72	-3.8564e-05	-3.2114e-05	-6.82e-06
	1545.69	-3.4331e-05	-2.72302e-05	-7.411e-06
	1546.65	-2.87e-05	-2.10977e-05	-7.909e-06
	1547.61	-2.2679e-05	-1.45934e-05	-8.399e-06
	1548.58	-1.736e-05	-8.70914e-06	-8.935e-06
	1549.54	-1.3443e-05	-4.24818e-06	-9.439e-06
	1550.51	-1.1295e-05	-1.69204e-06	-9.825e-06
	1551.47	-1.1082e-05	-1.14167e-06	-1.0132e-05
	1552.44	-1.2562e-05	-2.27652e-06	-1.0414e-05
	1553.4	-1.504e-05	-4.49233e-06	-1.0621e-05
	1554.36	-1.7859e-05	-7.2101e-06	-1.0727e-05
	1555.33	-2.0786e-05	-1.00636e-05	-1.0839e-05
	1556.29	-2.373e-05	-1.27998e-05	-1.107e-05
	1557.26	-2.6377e-05	-1.51506e-05	-1.1367e-05
	1558.22	-2.8376e-05	-1.68952e-05	-1.1618e-05
	1559.19	-2.9671e-05	-1.79768e-05	-1.1802e-05
	1560.15	-3.0369e-05	-1.84706e-05	-1.1942e-05
	1561.11	-3.0491e-05	-1.84877e-05	-1.2004e-05
	1562.08	-3.0138e-05	-1.81705e-05	-1.1988e-05
	1563.04	-2.9642e-05	-1.77013e-05	-1.2008e-05
	1564.01	-2.9299e-05	-1.72307e-05	-1.2145e-05
	1564.97	-2.9086e-05	-1.6829e-05	-1.2308e-05
	1565.94	-2.8875e-05	-1.65344e-05	-1.2355e-05
	1566.9	-2.8694e-05	-1.63844e-05	-1.2249e-05
	1567.86	-2.8541e-05	-1.63516e-05	-1.1985e-05
	1568.83	-2.8172e-05	-1.63319e-05	-1.1465e-05
	1569.79	-2.7355e-05	-1.6235e-05	-1.0613e-05
	1570.76	-2.6146e-05	-1.60297e-05	-9.524e-06
	1571.72	-2.4673e-05	-1.56608e-05	-8.353e-06
	1572.68	-2.2864e-05	-1.50211e-05	-7.14e-06
	1573.65	-2.064e-05	-1.40703e-05	-5.87e-06
	1574.61	-1.8146e-05	-1.28687e-05	-4.603e-06
	1575.58	-1.5534e-05	-1.14556e-05	-3.42e-06
	1576.54	-1.2726e-05	-9.78261e-06	-2.295e-06
	1577.51	-9.635e-06	-7.84777e-06	-1.159e-06
	1578.47	-6.43e-06	-5.78609e-06	-2.6e-08
	1579.43	-3.313e-06	-3.74759e-06	1.067e-06
	1580.4	-2.54e-07	-1.77115e-06	2.139e-06
	1581.36	2.792e-06	1.52768e-07	3.178e-06
	1582.33	5.62e-06	1.97916e-06	4.045e-06
	1583.29	7.982e-06	3.65075e-06	4.611e-06
	1584.26	9.874e-06	5.13341e-06	4.914e-06
	1585.22	1.1348e-05	6.34874e-06	5.061e-06
	1586.18	1.2253e-05	7.14872e-06	5.062e-06
	1587.15	1.2423e-05	7.43107e-06	4.883e-06
	1588.11	1.195e-05	7.22238e-06	4.582e-06
	1589.08	1.1027e-05	6.58812e-06	4.247e-06
	1590.04	9.688e-06	5.57467e-06	3.865e-06
	1591.01	7.955e-06	4.29387e-06	3.376e-06
	1591.97	6.051e-06	2.93942e-06	2.822e-06
	1592.93	4.215e-06	1.63612e-06	2.311e-06
	1593.9	2.472e-06	3.56686e-07	1.898e-06
	1594.86	7.94e-07	-9.35022e-07	1.589e-06
	1595.83	-7.03e-07	-2.18035e-06	1.417e-06
	1596.79	-1.945e-06	-3.34862e-06	1.398e-06
	1597.76	-3.095e-06	-4.53257e-06	1.459e-06
	1598.72	-4.338e-06	-5.81814e-06	1.505e-06
	1599.68	-5.638e-06	-7.14668e-06	1.497e-06
	1600.65	-6.923e-06	-8.41997e-06	1.404e-06
	1601.61	-8.305e-06	-9.63734e-06	1.147e-06
	1602.58	-9.887e-06	-1.08336e-05	6.74e-07
	1603.54	-1.157e-05	-1.19616e-05	2.3e-08
	1604.51	-1.324e-05	-1.29525e-05	-7.7e-07
	1605.47	-1.4968e-05	-1.38112e-05	-1.727e-06
	1606.43	-1.6801e-05	-1.4573e-05	-2.815e-06
	1607.4	-1.8571e-05	-1.52366e-05	-3.858e-06
	1608.36	-2.0109e-05	-1.58435e-05	-4.653e-06
	1609.33	-2.145e-05	-1.6533e-05	-5.089e-06
	1610.29	-2.2613e-05	-1.74087e-05	-5.12e-06
	1611.25	-2.3426e-05	-1.8412e-05	-4.735e-06
	1612.22	-2.3782e-05	-1.93852e-05	-4.061e-06
	1613.18	-2.3835e-05	-2.01688e-05	-3.388e-06
	1614.15	-2.3723e-05	-2.05896e-05	-2.942e-06
	1615.11	-2.3328e-05	-2.04927e-05	-2.693e-06
	1616.08	-2.2553e-05	-1.9939e-05	-2.451e-06
	1617.04	-2.1611e-05	-1.92822e-05	-2.075e-06
	1618	-2.0832e-05	-1.89535e-05	-1.502e-06
	1618.97	-2.0383e-05	-1.92065e-05	-7.18e-07
	1619.93	-2.0385e-05	-2.01217e-05	2.11e-07
	1620.9	-2.104e-05	-2.17128e-05	1.145e-06
	1621.86	-2.2382e-05	-2.39027e-05	2.033e-06
	1622.83	-2.4087e-05	-2.64909e-05	2.988e-06
	1623.79	-2.5779e-05	-2.92483e-05	4.106e-06
	1624.75	-2.7317e-05	-3.19797e-05	5.298e-06
	1625.72	-2.861e-05	-3.44205e-05	6.35e-06
	1626.68	-2.9409e-05	-3.61678e-05	7.06e-06
	1627.65	-2.9519e-05	-3.68191e-05	7.24e-06
	1628.61	-2.8997e-05	-3.61521e-05	6.732e-06
	1629.58	-2.791e-05	-3.41566e-05	5.6e-06
	1630.54	-2.6171e-05	-3.1059e-05	4.206e-06
	1631.5	-2.3857e-05	-2.74082e-05	2.976e-06
	1632.47	-2.1482e-05	-2.39996e-05	2.126e-06
	1633.43	-1.9714e-05	-2.15648e-05	1.662e-06
	1634.4	-1.9008e-05	-2.05657e-05	1.529e-06
	1635.36	-1.967e-05	-2.12498e-05	1.617e-06
	1636.33	-2.1945e-05	-2.36634e-05	1.716e-06
	1637.29	-2.5719e-05	-2.74491e-05	1.604e-06
	1638.25	-3.0291e-05	-3.17669e-05	1.177e-06
	1639.22	-3.469e-05	-3.55997e-05	4.52e-07
	1640.18	-3.8065e-05	-3.81054e-05	-4.65e-07
	1641.15	-3.9652e-05	-3.86994e-05	-1.34e-06
	1642.11	-3.8744e-05	-3.7036e-05	-1.835e-06
	1643.07	-3.5018e-05	-3.312e-05	-1.708e-06
	1644.04	-2.8719e-05	-2.72759e-05	-9.85e-07
	1645	-2.0325e-05	-1.98373e-05	1.01e-07
	1645.97	-1.0235e-05	-1.09434e-05	1.262e-06
	1646.93	1.028e-06	-7.92484e-07	2.255e-06
	1647.9	1.2597e-05	9.97902e-06	2.979e-06
	1648.86	2.3484e-05	2.03052e-05	3.566e-06
	1649.82	3.2773e-05	2.89584e-05	4.265e-06
	1650.79	3.9443e-05	3.47561e-05	5.179e-06
	1651.75	4.2408e-05	3.67366e-05	6.197e-06
	1652.72	4.1112e-05	3.44717e-05	7.219e-06
	1653.68	3.5921e-05	2.82512e-05	8.291e-06
	1654.65	2.7716e-05	1.88819e-05	9.447e-06
	1655.61	1.7372e-05	7.36969e-06	1.0554e-05
	1656.57	5.826e-06	-5.16274e-06	1.1431e-05
	1657.54	-5.728e-06	-1.74599e-05	1.1986e-05
	1658.5	-1.6153e-05	-2.83132e-05	1.2129e-05
	1659.47	-2.471e-05	-3.67755e-05	1.1703e-05
	1660.43	-3.086e-05	-4.21544e-05	1.0639e-05
	1661.4	-3.4018e-05	-4.39706e-05	9.118e-06
	1662.36	-3.3826e-05	-4.21544e-05	7.486e-06
	1663.32	-3.0537e-05	-3.72713e-05	6.102e-06
	1664.29	-2.49e-05	-3.0437e-05	5.295e-06
	1665.25	-1.791e-05	-2.3038e-05	5.307e-06
	1666.22	-1.0878e-05	-1.65037e-05	6.105e-06
	1667.18	-5.34e-06	-1.20625e-05	7.321e-06
	1668.15	-2.399e-06	-1.03453e-05	8.511e-06
	1669.11	-2.156e-06	-1.11548e-05	9.421e-06
	1670.07	-3.919e-06	-1.36686e-05	9.967e-06
	1671.04	-6.779e-06	-1.6874e-05	1.0093e-05
	1672	-9.865e-06	-1.98476e-05	9.773e-06
	1672.97	-1.2457e-05	-2.19338e-05	9.06e-06
	1673.93	-1.429e-05	-2.29268e-05	8.009e-06
	1674.9	-1.5641e-05	-2.30659e-05	6.616e-06
	1675.86	-1.6868e-05	-2.27133e-05	4.933e-06
	1676.82	-1.7993e-05	-2.20654e-05	3.165e-06
	1677.79	-1.885e-05	-2.12095e-05	1.571e-06
	1678.75	-1.9363e-05	-2.02684e-05	3.31e-07
	1679.72	-1.9431e-05	-1.92986e-05	-4.63e-07
	1680.68	-1.8821e-05	-1.81569e-05	-7.88e-07
	1681.64	-1.7419e-05	-1.66565e-05	-7.35e-07
	1682.61	-1.5435e-05	-1.48137e-05	-4.74e-07
	1683.57	-1.318e-05	-1.28407e-05	-1.27e-07
	1684.54	-1.093e-05	-1.09986e-05	2.32e-07
	1685.5	-9.12e-06	-9.563e-06	4.52e-07
	1686.47	-8.263e-06	-8.75142e-06	3.4e-07
	1687.43	-8.345e-06	-8.46567e-06	-9.8e-08
	1688.39	-8.556e-06	-8.15604e-06	-6.04e-07
	1689.36	-7.935e-06	-7.13918e-06	-9.36e-07
	1690.32	-6.074e-06	-5.06044e-06	-1.056e-06
	1691.29	-3.107e-06	-2.02759e-06	-1.016e-06
	1692.25	6.04e-07	1.54882e-06	-8.16e-07
	1693.22	4.459e-06	5.09113e-06	-4.95e-07
	1694.18	7.684e-06	7.99781e-06	-1.72e-07
	1695.14	9.835e-06	9.90878e-06	9.7e-08
	1696.11	1.109e-05	1.0884e-05	3.99e-07
	1697.07	1.1825e-05	1.12223e-05	7.86e-07
	1698.04	1.2131e-05	1.1133e-05	1.169e-06
	1699	1.1913e-05	1.06174e-05	1.479e-06
	1699.97	1.1081e-05	9.4873e-06	1.789e-06
	1700.93	9.354e-06	7.37583e-06	2.158e-06
	1701.89	6.269e-06	3.91741e-06	2.503e-06
	1702.86	1.799e-06	-8.0817e-07	2.727e-06
	1703.82	-3.218e-06	-6.00501e-06	2.84e-06
	1704.79	-7.57e-06	-1.04735e-05	2.852e-06
	1705.75	-1.0401e-05	-1.3226e-05	2.701e-06
	1706.72	-1.1357e-05	-1.38787e-05	2.403e-06
	1707.68	-1.0473e-05	-1.26859e-05	2.134e-06
	1708.64	-8.343e-06	-1.04244e-05	2.017e-06
	1709.61	-6.067e-06	-8.09943e-06	1.967e-06
	1710.57	-4.552e-06	-6.46127e-06	1.864e-06
	1711.54	-3.924e-06	-5.69538e-06	1.747e-06
	1712.5	-3.818e-06	-5.55353e-06	1.69e-06
	1713.46	-3.964e-06	-5.67151e-06	1.618e-06
	1714.43	-4.178e-06	-5.71516e-06	1.431e-06
	1715.39	-4.144e-06	-5.42463e-06	1.203e-06
	1716.36	-3.658e-06	-4.774e-06	1.081e-06
	1717.32	-2.968e-06	-4.05176e-06	1.086e-06
	1718.29	-2.543e-06	-3.6487e-06	1.131e-06
	1719.25	-2.619e-06	-3.76873e-06	1.172e-06
	1720.21	-3.172e-06	-4.38253e-06	1.195e-06
	1721.18	-4.09e-06	-5.29573e-06	1.147e-06
	1722.14	-5.098e-06	-6.17005e-06	9.99e-07
	1723.11	-5.716e-06	-6.6079e-06	8.36e-07
	1724.07	-5.621e-06	-6.40875e-06	7.7e-07
	1725.04	-4.928e-06	-5.70766e-06	8.18e-07
	1726	-3.939e-06	-4.79173e-06	9.48e-07
	1726.96	-2.85e-06	-3.88604e-06	1.152e-06
	1727.93	-1.861e-06	-3.16175e-06	1.384e-06
	1728.89	-1.298e-06	-2.79279e-06	1.528e-06
	1729.86	-1.326e-06	-2.8494e-06	1.522e-06
	1730.82	-1.771e-06	-3.23677e-06	1.439e-06
	1731.79	-2.431e-06	-3.84375e-06	1.356e-06
	1732.75	-3.317e-06	-4.63965e-06	1.247e-06
	1733.71	-4.397e-06	-5.54807e-06	1.08e-06
	1734.68	-5.393e-06	-6.37261e-06	9.17e-07
	1735.64	-6.079e-06	-6.95776e-06	8.12e-07
	1736.61	-6.499e-06	-7.28444e-06	7.2e-07
	1737.57	-6.678e-06	-7.32263e-06	6.07e-07
	1738.54	-6.422e-06	-6.9639e-06	5.32e-07
	1739.5	-5.685e-06	-6.23212e-06	5.48e-07
	1740.46	-4.813e-06	-5.40144e-06	5.91e-07
	1741.43	-4.183e-06	-4.76309e-06	5.86e-07
	1742.39	-3.844e-06	-4.40436e-06	5.44e-07
	1743.36	-3.77e-06	-4.31638e-06	4.74e-07
	1744.32	-4.093e-06	-4.52507e-06	3e-07
	1745.28	-4.821e-06	-4.9636e-06	-1.4e-08
	1746.25	-5.6e-06	-5.3878e-06	-3.62e-07
	1747.21	-6.092e-06	-5.59513e-06	-6.21e-07
	1748.18	-6.302e-06	-5.60127e-06	-7.76e-07
	1749.14	-6.321e-06	-5.47782e-06	-8.41e-07
	1750.11	-6.033e-06	-5.18729e-06	-7.67e-07
	1751.07	-5.387e-06	-4.73376e-06	-5.3e-07
	1752.03	-4.649e-06	-4.2891e-06	-2.26e-07
	1753	-4.088e-06	-3.99584e-06	3e-08
	1753.96	-3.654e-06	-3.78305e-06	2.21e-07
	1754.93	-3.235e-06	-3.54845e-06	3.73e-07
	1755.89	-2.933e-06	-3.3609e-06	4.77e-07
	1756.86	-2.828e-06	-3.31452e-06	5.48e-07
	1757.82	-2.761e-06	-3.34316e-06	6.5e-07
	1758.78	-2.62e-06	-3.36226e-06	8.03e-07
	1759.75	-2.561e-06	-3.44205e-06	9.42e-07
	1760.71	-2.69e-06	-3.65552e-06	1.028e-06
	1761.68	-2.827e-06	-3.88945e-06	1.093e-06
	1762.64	-2.841e-06	-3.99788e-06	1.127e-06
	1763.61	-2.907e-06	-4.02448e-06	1.049e-06
	1764.57	-3.153e-06	-4.07836e-06	8.66e-07
	1765.53	-3.381e-06	-4.13428e-06	7.1e-07
	1766.5	-3.417e-06	-4.11587e-06	6.49e-07
	1767.46	-3.422e-06	-4.07359e-06	5.94e-07
	1768.43	-3.57e-06	-4.08791e-06	4.69e-07
	1769.39	-3.731e-06	-4.11587e-06	3.39e-07
	1770.36	-3.771e-06	-4.09541e-06	2.69e-07
	1771.32	-3.828e-06	-4.08382e-06	2.14e-07
	1772.28	-3.993e-06	-4.13838e-06	1.59e-07
	1773.25	-4.044e-06	-4.17725e-06	2.08e-07
	1774.21	-3.81e-06	-4.12678e-06	4.05e-07
	1775.18	-3.512e-06	-4.06745e-06	6.21e-07
	1776.14	-3.414e-06	-4.092e-06	7.12e-07
	1777.11	-3.449e-06	-4.14792e-06	6.94e-07
	1778.07	-3.471e-06	-4.15815e-06	6.41e-07
	1779.03	-3.569e-06	-4.17861e-06	5.47e-07
	1780	-3.817e-06	-4.26864e-06	4.1e-07
	1780.96	-4.014e-06	-4.3457e-06	3.15e-07
	1781.93	-3.999e-06	-4.32865e-06	3.16e-07
	1782.89	-3.929e-06	-4.28364e-06	3.49e-07
	1783.85	-3.956e-06	-4.28637e-06	3.64e-07
	1784.82	-3.918e-06	-4.27682e-06	4.42e-07
	1785.78	-3.66e-06	-4.20317e-06	6.51e-07
	1786.75	-3.356e-06	-4.1602e-06	9.03e-07
	1787.71	-3.223e-06	-4.22431e-06	1.068e-06
	1788.68	-3.195e-06	-4.30342e-06	1.123e-06
	1789.64	-3.164e-06	-4.30342e-06	1.101e-06
	1790.6	-3.231e-06	-4.29114e-06	1.005e-06
	1791.57	-3.443e-06	-4.34366e-06	8.7e-07
	1792.53	-3.579e-06	-4.38526e-06	7.99e-07
	1793.5	-3.505e-06	-4.33888e-06	8.28e-07
	1794.46	-3.416e-06	-4.28569e-06	8.64e-07
	1795.43	-3.475e-06	-4.30956e-06	8.51e-07
	1796.39	-3.514e-06	-4.34366e-06	8.63e-07
	1797.35	-3.397e-06	-4.32252e-06	9.47e-07
	1798.32	-3.319e-06	-4.33411e-06	1.026e-06
	1799.28	-3.439e-06	-4.45073e-06	1.041e-06
	1800.25	-3.556e-06	-4.57622e-06	1.075e-06

## Sheet: Fig. 2b
Fig. 2b
	experimental 12C-13C FTIR spectrum			calculated 12C-13C spectrum			calculated frequencies and intensities
	wavenumber (cm-1)	intensity		wavenumber (cm-1)	intensity		S1 12C		S2 12C		S1 13C		S2 13C
	1249.66	-143.76		1249.71	0.770447		wavenumber (cm-1)	intensity	wavenumber (cm-1)	intensity	wavenumber (cm-1)	intensity	wavenumber (cm-1)	intensity
	1250.63	-145.36		1250.68	1.01321		1254.88	4.8329	1254.7	5.1424	1254.88	4.8318	1254.7	5.1201
	1251.59	-133.12		1251.64	1.30333		1260.24	12.5695	1259.89	199.116	1260.24	12.5223	1259.88	195.997
	1252.56	-104.64		1252.6	1.64087		1261.16	19.691	1260.3	3.04	1261.16	19.7296	1260.3	4.2017
	1253.52	-61.76		1253.57	2.02269		1263.17	10.0342	1261.39	3.454	1263.17	10.1261	1261.38	3.8264
	1254.48	-12.96		1254.53	2.44186		1282.79	39.6592	1263.19	247.357	1282.79	40.6202	1263.18	243.659
	1255.45	31.24		1255.49	2.88745		1282.92	151.979	1280.37	1.7331	1282.92	150.141	1280.37	1.7107
	1256.41	64		1256.45	3.34467		1288.24	117.547	1290.05	99.9707	1288.24	116.192	1290.02	91.5022
	1257.38	82.04		1257.42	3.7952		1291.59	4.5417	1293.49	2.1042	1291.59	4.4839	1293.48	1.8757
	1258.34	84.64		1258.38	4.2186		1295.78	35.5846	1294.05	34.7364	1295.78	35.5508	1294.05	34.5949
	1259.31	75.88		1259.34	4.59354		1299.49	0.3789	1296.14	162.656	1299.49	0.3806	1296.11	149.364
	1260.27	63.6		1260.31	4.89972		1302.72	6.299	1298.67	0.4034	1302.72	6.28	1298.67	0.4502
	1261.23	52.36		1261.27	5.1192		1305.75	128.104	1304.86	13.0914	1305.74	127.362	1304.86	13.0325
	1262.2	40.08		1262.23	5.23868		1307.35	50.9135	1306.93	0.9554	1307.34	50.7136	1306.93	1.444
	1263.16	23.48		1263.19	5.25037		1307.52	101.635	1308.5	46.7249	1307.52	99.3341	1308.14	189.279
	1264.13	2.64		1264.16	5.15286		1314.92	2.0646	1309.21	96.9754	1314.92	2.0529	1308.64	74.6634
	1265.09	-21.72		1265.12	4.95157		1318.34	38.8519	1314.48	2.7908	1318.33	40.1192	1314.48	2.7205
	1266.05	-49.32		1266.08	4.65765		1324.32	18.4144	1323.11	362.892	1324.32	18.5852	1318.88	130.862
	1267.02	-76.12		1267.04	4.28735		1330.87	12.13	1327.47	63.7195	1326.21	35.3372	1324.3	700.476
	1267.98	-93.84		1268.01	3.86078		1334.66	450.631	1327.79	29.0366	1334.6	431.694	1326.04	219.074
	1268.95	-97.64		1268.97	3.39967		1337.73	0.9018	1341.31	1.4113	1337.73	0.9941	1327.82	14.8319
	1269.91	-90.8		1269.93	2.92651		1346.3	1.177	1347.63	1.232	1346.3	1.5942	1341.32	0.5106
	1270.88	-78.96		1270.9	2.46292		1350.93	15.5907	1352.01	86.7382	1346.33	122.555	1347.63	1.213
	1271.84	-64.64		1271.86	2.0289		1353.63	6.0704	1352.09	577.892	1350.94	15.6481	1352.02	6.5079
	1272.8	-49.72		1272.82	1.64266		1354.46	38.8138	1352.9	8.5417	1353.63	6.1682	1352.9	5.5102
	1273.77	-37.84		1273.78	1.32069		1359.93	23.8562	1353.77	13.239	1354.62	43.7372	1353.48	56.2105
	1274.73	-30.44		1274.75	1.07814		1360.21	62.1132	1354.6	119.288	1359.94	15.6158	1354.01	9.4671
	1275.7	-24.68		1275.71	0.92971		1362.42	22.8818	1358.11	17.474	1362.42	21.2511	1355.94	14.5061
	1276.66	-19.52		1276.67	0.889946		1367.73	193.249	1367.46	164.942	1367.73	192.084	1358.1	19.5898
	1277.63	-19.28		1277.64	0.973602		1371.08	13.8956	1368.08	71.8817	1371.04	37.0853	1367.7	223.957
	1278.59	-27.48		1278.6	1.19547		1371.14	4.4014	1370.99	26.1708	1371.13	6.5452	1370.99	25.7434
	1279.55	-42.08		1279.56	1.56946		1371.45	35.5551	1371.86	32.9325	1371.39	170.246	1371.86	35.9752
	1280.52	-59.4		1280.52	2.10695		1372.03	116.564	1372.12	165.782	1371.52	184.501	1372.12	160.959
	1281.48	-78.68		1281.49	2.8149		1373.44	173.307	1372.53	19.8723	1372.31	129.935	1372.49	22.4034
	1282.45	-98.2		1282.45	3.69247		1380.2	31.353	1376.34	193.777	1373.55	132.846	1376.33	187.187
	1283.41	-113.08		1283.41	4.7287		1380.65	302.622	1377.28	167.294	1380.19	30.4282	1377.25	180.844
	1284.38	-120.6		1284.38	5.89838		1383.4	71.2379	1377.95	61.2962	1380.68	320.566	1377.86	66.9982
	1285.34	-123.12		1285.34	7.15865		1383.68	36.8274	1378.67	66.1043	1383.43	69.1791	1378.64	62.6068
	1286.3	-123.08		1286.3	8.44643		1391.63	38.696	1382.25	51.3732	1383.75	68.951	1382.25	50.7437
	1287.27	-119.08		1287.26	9.67482		1395.44	254.587	1388.65	224.214	1391.64	33.5162	1388.62	229.087
	1288.23	-111		1288.23	10.7324		1400.54	328.574	1392.2	14.1603	1395.63	180.086	1392.2	14.2362
	1289.2	-102.96		1289.19	11.4815		1402.71	55.9417	1403.87	18.8279	1402.67	26.822	1403.86	17.6854
	1290.16	-97.04		1290.15	11.7599		1414.67	196.124	1409.66	205.914	1414.66	199.692	1409.65	210.369
	1291.13	-89		1291.11	11.3839		1416.68	153.669	1418.22	83.2912	1416.65	165.719	1418.22	83.1211
	1292.09	-75.24		1292.08	10.1547		1417.42	15.9172	1419.35	2.0128	1417.42	16.6611	1419.35	2.0292
	1293.05	-59.36		1293.04	7.86705		1419.38	54.5615	1421.52	61.2823	1419.37	53.588	1421.51	59.1446
	1294.02	-46.96		1294	4.32298		1419.9	100.072	1426.62	290.769	1419.9	98.918	1426.55	284.721
	1294.98	-38.72		1294.97	-0.652328		1432.64	44.0801	1427.37	36.8571	1432.62	43.8075	1427.28	42.1028
	1295.95	-32.88		1295.93	-7.19171		1439.45	0.5979	1437.84	14.791	1439.45	0.6167	1437.84	13.5655
	1296.91	-29.68		1296.89	-15.3667		1440.71	7.1932	1440.96	0.4474	1440.71	6.8267	1440.96	0.4607
	1297.87	-28.28		1297.85	-25.1688		1442.19	18.6688	1442.52	22.3317	1442.12	18.8864	1442.37	23.7604
	1298.84	-24.2		1298.82	-36.497		1444.29	0.8591	1445.44	1.121	1444.29	0.856	1445.44	1.1133
	1299.8	-15.08		1299.78	-49.1522		1448.93	7.1461			1448.93	7.1337
	1300.77	-5.92		1300.74	-62.8423
	1301.73	-3.76		1301.71	-77.2021
	1302.7	-10.56		1302.67	-91.8252
	1303.66	-25.08		1303.63	-106.31
	1304.62	-47.8		1304.59	-120.313
	1305.59	-79.48		1305.56	-133.6
	1306.55	-117.84		1306.52	-146.101
	1307.52	-160.32		1307.48	-157.943
	1308.48	-207.44		1308.45	-169.465
	1309.45	-259.96		1309.41	-181.209
	1310.41	-315.56		1310.37	-193.877
	1311.37	-371.12		1311.33	-208.265
	1312.34	-424.68		1312.3	-225.175
	1313.3	-473.16		1313.26	-245.304
	1314.27	-511.8		1314.22	-269.142
	1315.23	-540.24		1315.18	-296.862
	1316.2	-563.8		1316.15	-328.245
	1317.16	-586.24		1317.11	-362.625
	1318.12	-604.6		1318.07	-398.891
	1319.09	-614.28		1319.04	-435.519
	1320.05	-614.56		1320	-470.675
	1321.02	-606.6		1320.96	-502.342
	1321.98	-590.48		1321.92	-528.496
	1322.95	-568.64		1322.89	-547.29
	1323.91	-546.56		1323.85	-557.224
	1324.87	-526.28		1324.81	-557.305
	1325.84	-503.08		1325.78	-547.131
	1326.8	-472.68		1326.74	-526.932
	1327.77	-437		1327.7	-497.525
	1328.73	-399.6		1328.66	-460.211
	1329.7	-360.36		1329.63	-416.613
	1330.66	-319.04		1330.59	-368.49
	1331.62	-278.8		1331.55	-317.538
	1332.59	-241.92		1332.52	-265.219
	1333.55	-206.04		1333.48	-212.619
	1334.52	-168.6		1334.44	-160.373
	1335.48	-131.32		1335.4	-108.647
	1336.44	-96.68		1336.37	-57.1751
	1337.41	-64.68		1337.33	-5.35309
	1338.37	-36.68		1338.29	47.6273
	1339.34	-17.92		1339.25	102.623
	1340.3	-11.72		1340.22	160.374
	1341.27	-14.08		1341.18	221.337
	1342.23	-18.24		1342.14	285.553
	1343.19	-19.72		1343.11	352.536
	1344.16	-14.52		1344.07	421.217
	1345.12	2.08		1345.03	489.944
	1346.09	31.24		1345.99	556.548
	1347.05	68.48		1346.96	618.473
	1348.02	109.96		1347.92	672.971
	1348.98	156.2		1348.88	717.342
	1349.94	207.48		1349.85	749.193
	1350.91	261.52		1350.81	766.701
	1351.87	319.12		1351.77	768.832
	1352.84	386.52		1352.73	755.502
	1353.8	467.04		1353.7	727.636
	1354.77	555.12		1354.66	687.141
	1355.73	642.36		1355.62	636.762
	1356.69	724.08		1356.59	579.862
	1357.66	796.52		1357.55	520.131
	1358.62	853.24		1358.51	461.268
	1359.59	890.72		1359.47	406.674
	1360.55	912.44		1360.44	359.173
	1361.52	922.84		1361.4	320.807
	1362.48	921.28		1362.36	292.715
	1363.44	905.48		1363.32	275.098
	1364.41	877.28		1364.29	267.27
	1365.37	840.16		1365.25	267.793
	1366.34	795.52		1366.21	274.662
	1367.3	745.92		1367.18	285.534
	1368.26	697.8		1368.14	297.96
	1369.23	656.76		1369.1	309.622
	1370.19	623.4		1370.06	318.519
	1371.16	596.92		1371.03	323.123
	1372.12	577.96		1371.99	322.462
	1373.09	564.48		1372.95	316.142
	1374.05	549.24		1373.92	304.308
	1375.01	526.36		1374.88	287.554
	1375.98	496.88		1375.84	266.786
	1376.94	464.28		1376.8	243.082
	1377.91	429.88		1377.77	217.535
	1378.87	394.64		1378.73	191.127
	1379.84	359.88		1379.69	164.633
	1380.8	322		1380.66	138.557
	1381.76	273.04		1381.62	113.113
	1382.73	210.32		1382.58	88.2483
	1383.69	141.4		1383.54	63.6802
	1384.66	75.12		1384.51	38.9692
	1385.62	13.16		1385.47	13.5899
	1386.59	-45.76		1386.43	-12.9896
	1387.55	-99.32		1387.39	-41.2339
	1388.51	-144.44		1388.36	-71.4748
	1389.48	-182.28		1389.32	-103.854
	1390.44	-215.4		1390.28	-138.281
	1391.41	-243.44		1391.25	-174.401
	1392.37	-265.68		1392.21	-211.586
	1393.34	-283.72		1393.17	-248.943
	1394.3	-298.12		1394.13	-285.348
	1395.26	-307.16		1395.1	-319.505
	1396.23	-311.68		1396.06	-350.026
	1397.19	-316.4		1397.02	-375.541
	1398.16	-322.48		1397.99	-394.805
	1399.12	-324.96		1398.95	-406.818
	1400.08	-320.84		1399.91	-410.918
	1401.05	-313.56		1400.87	-406.858
	1402.01	-304.84		1401.84	-394.839
	1402.98	-289		1402.8	-375.501
	1403.94	-259.04		1403.76	-349.871
	1404.91	-214.2		1404.73	-319.276
	1405.87	-156.64		1405.69	-285.232
	1406.83	-88.6		1406.65	-249.314
	1407.8	-17.76		1407.61	-213.041
	1408.76	40.4		1408.58	-177.77
	1409.73	72.32		1409.54	-144.625
	1410.69	74.96		1410.5	-114.447
	1411.66	51.32		1411.46	-87.7847
	1412.62	4.16		1412.43	-64.9109
	1413.58	-60.08		1413.39	-45.8553
	1414.55	-127.76		1414.35	-30.4538
	1415.51	-185.72		1415.32	-18.4007
	1416.48	-228.88		1416.28	-9.30014
	1417.44	-255.84		1417.24	-2.71072
	1418.41	-263.44		1418.2	1.81796
	1419.37	-250.92		1419.17	4.71719
	1420.33	-224.6		1420.13	6.37952
	1421.3	-192.64		1421.09	7.14828
	1422.26	-158.64		1422.06	7.3096
	1423.23	-125.36		1423.02	7.0921
	1424.19	-98.68		1423.98	6.66898
	1425.16	-82.32		1424.94	6.16223
	1426.12	-73.08		1425.91	5.64986
	1427.08	-66.92		1426.87	5.17372
	1428.05	-65.04		1427.83	4.74806
	1429.01	-69.08		1428.8	4.36861
	1429.98	-75.64		1429.76	4.02007
	1430.94	-80.8		1430.72	3.68317
	1431.91	-85.12		1431.68	3.33929
	1432.87	-88.56		1432.65	2.97397
	1433.83	-86.52		1433.61	2.57907
	1434.8	-76.36		1434.57	2.15201
	1435.76	-63.08		1435.53	1.69578
	1436.73	-50.92		1436.5	1.21697
	1437.69	-35.84		1437.46	0.724514
	1438.65	-11.88		1438.42	0.228077
	1439.62	18.4		1439.39	-0.263103
	1440.58	47.12		1440.35	-0.740788
	1441.55	70.2		1441.31	-1.19785
	1442.51	86.16		1442.27	-1.62817
	1443.48	91.8		1443.24	-2.02618
	1444.44	85.96		1444.2	-2.38639
	1445.4	74.52		1445.16	-2.70314
	1446.37	64.52		1446.13	-2.97033
	1447.33	56.88		1447.09	-3.18186
	1448.3	50.84		1448.05	-3.33215
	1449.26	51		1449.01	-3.41726
	1450.23	62.44		1449.98	-3.43591

## Sheet: Fig. 2c
Fig. 2c

## Sheet: Fig. 2d,e
Fig. 2d
		[12C-His]D170H	[13C-His]D170H
		12C	12C	13C
	His	37	9	30
	Asp	59	24	34
	Asn	4	1	2
Fig. 2e
		His	Asp	Asn
	high light	31	64	5
	dim light	36	58	6
	dim light, +DCMU	97	3	0
	high light, -Mn2+	100	0	0

## Sheet: Fig. 3a
Fig. 3a
	Wavenumber (cm-1)	WT	E189Q	E189A	D342N	D342A
	1199.52	6.899e-06	6.53e-07	-8.87896e-06	-5.864e-06	-1.4009e-06
	1200.49	8.624e-06	1.015e-06	-9.22828e-06	-5.621e-06	-1.49141e-06
	1201.45	9.817e-06	1.418e-06	-9.40212e-06	-5.341e-06	-1.3444e-06
	1202.41	1.081e-05	1.986e-06	-9.25534e-06	-4.932e-06	-9.63495e-07
	1203.38	1.2019e-05	2.747e-06	-8.75022e-06	-4.393e-06	-3.9366e-07
	1204.34	1.3392e-05	3.557e-06	-7.98598e-06	-3.864e-06	2.07158e-07
	1205.31	1.4735e-05	4.221e-06	-7.1668e-06	-3.569e-06	7.33253e-07
	1206.27	1.6127e-05	4.644e-06	-6.5149e-06	-3.637e-06	1.2229e-06
	1207.24	1.7546e-05	4.866e-06	-6.15492e-06	-3.984e-06	1.65301e-06
	1208.2	1.8527e-05	5.018e-06	-6.05324e-06	-4.379e-06	1.83101e-06
	1209.16	1.8695e-05	5.253e-06	-6.068e-06	-4.623e-06	1.6688e-06
	1210.13	1.8299e-05	5.654e-06	-6.06554e-06	-4.665e-06	1.393e-06
	1211.09	1.7803e-05	6.144e-06	-6.0106e-06	-4.574e-06	1.28426e-06
	1212.06	1.7335e-05	6.543e-06	-5.97698e-06	-4.471e-06	1.37234e-06
	1213.02	1.6921e-05	6.738e-06	-6.1049e-06	-4.473e-06	1.52968e-06
	1213.99	1.6821e-05	6.766e-06	-6.49112e-06	-4.631e-06	1.69614e-06
	1214.95	1.7146e-05	6.729e-06	-7.09464e-06	-4.876e-06	1.81278e-06
	1215.91	1.7545e-05	6.686e-06	-7.73424e-06	-5.061e-06	1.72165e-06
	1216.88	1.7705e-05	6.663e-06	-8.20082e-06	-5.09e-06	1.33407e-06
	1217.84	1.7831e-05	6.676e-06	-8.3763e-06	-4.999e-06	7.86713e-07
	1218.81	1.8247e-05	6.687e-06	-8.2738e-06	-4.91e-06	2.63655e-07
	1219.77	1.8904e-05	6.622e-06	-7.99336e-06	-4.908e-06	-1.97438e-07
	1220.74	1.9661e-05	6.498e-06	-7.6752e-06	-4.969e-06	-5.98388e-07
	1221.7	2.0597e-05	6.468e-06	-7.44232e-06	-4.971e-06	-8.42603e-07
	1222.66	2.1657e-05	6.686e-06	-7.34638e-06	-4.766e-06	-8.748e-07
	1223.63	2.2447e-05	7.136e-06	-7.3636e-06	-4.279e-06	-7.96433e-07
	1224.59	2.2796e-05	7.631e-06	-7.46856e-06	-3.581e-06	-6.8769e-07
	1225.56	2.3108e-05	7.917e-06	-7.6834e-06	-2.859e-06	-4.69598e-07
	1226.52	2.3741e-05	7.765e-06	-8.01386e-06	-2.299e-06	-8.80875e-08
	1227.48	2.4438e-05	7.034e-06	-8.37302e-06	-1.973e-06	3.27443e-07
	1228.45	2.4727e-05	5.764e-06	-8.60672e-06	-1.848e-06	6.59745e-07
	1229.41	2.442e-05	4.172e-06	-8.61902e-06	-1.86e-06	9.72608e-07
	1230.38	2.3363e-05	2.502e-06	-8.446e-06	-1.987e-06	1.34197e-06
	1231.34	2.1215e-05	8.91e-07	-8.2287e-06	-2.265e-06	1.66637e-06
	1232.31	1.7991e-05	-6.03e-07	-8.13194e-06	-2.777e-06	1.81035e-06
	1233.27	1.4393e-05	-1.921e-06	-8.2656e-06	-3.57e-06	1.76236e-06
	1234.23	1.1188e-05	-3.003e-06	-8.63542e-06	-4.583e-06	1.50356e-06
	1235.2	8.63e-06	-3.842e-06	-9.14956e-06	-5.648e-06	9.21578e-07
	1236.16	6.811e-06	-4.479e-06	-9.69896e-06	-6.601e-06	3.402e-08
	1237.13	6.002e-06	-4.978e-06	-1.02467e-05	-7.389e-06	-8.75408e-07
	1238.09	6.195e-06	-5.422e-06	-1.08215e-05	-8.05e-06	-1.5309e-06
	1239.06	6.783e-06	-5.899e-06	-1.14431e-05	-8.62e-06	-1.93124e-06
	1240.02	7.153e-06	-6.43e-06	-1.20819e-05	-9.094e-06	-2.19429e-06
	1240.98	7.157e-06	-6.962e-06	-1.26747e-05	-9.467e-06	-2.32855e-06
	1241.95	6.645e-06	-7.475e-06	-1.31766e-05	-9.783e-06	-2.3492e-06
	1242.91	5.131e-06	-8.034e-06	-1.35866e-05	-1.0144e-05	-2.42757e-06
	1243.88	2.469e-06	-8.695e-06	-1.394e-05	-1.0698e-05	-2.71127e-06
	1244.84	-6.23e-07	-9.407e-06	-1.42754e-05	-1.1568e-05	-3.10068e-06
	1245.81	-3.229e-06	-1.0083e-05	-1.45878e-05	-1.2729e-05	-3.40139e-06
	1246.77	-5.067e-06	-1.0724e-05	-1.4842e-05	-1.397e-05	-3.56602e-06
	1247.73	-6.285e-06	-1.1395e-05	-1.50355e-05	-1.5024e-05	-3.64014e-06
	1248.7	-6.965e-06	-1.2103e-05	-1.52405e-05	-1.5769e-05	-3.62374e-06
	1249.66	-7.28e-06	-1.2747e-05	-1.55595e-05	-1.6275e-05	-3.55752e-06
	1250.63	-7.589e-06	-1.3145e-05	-1.60482e-05	-1.6627e-05	-3.59336e-06
	1251.59	-7.813e-06	-1.3067e-05	-1.66731e-05	-1.675e-05	-3.78533e-06
	1252.56	-7.144e-06	-1.2287e-05	-1.73036e-05	-1.6437e-05	-3.93721e-06
	1253.52	-4.895e-06	-1.0731e-05	-1.77514e-05	-1.5546e-05	-3.8394e-06
	1254.48	-1.279e-06	-8.575e-06	-1.78309e-05	-1.4164e-05	-3.53747e-06
	1255.45	3.019e-06	-6.17e-06	-1.74635e-05	-1.2612e-05	-3.21914e-06
	1256.41	7.514e-06	-3.862e-06	-1.6719e-05	-1.1293e-05	-2.9646e-06
	1257.38	1.1715e-05	-1.892e-06	-1.57702e-05	-1.0489e-05	-2.75987e-06
	1258.34	1.4816e-05	-4.12e-07	-1.48223e-05	-1.022e-05	-2.60678e-06
	1259.31	1.6207e-05	4.97e-07	-1.40614e-05	-1.0308e-05	-2.45916e-06
	1260.27	1.5959e-05	8.03e-07	-1.35981e-05	-1.0564e-05	-2.17789e-06
	1261.23	1.4403e-05	4.78e-07	-1.34152e-05	-1.0921e-05	-1.73806e-06
	1262.2	1.1658e-05	-5.08e-07	-1.33668e-05	-1.1386e-05	-1.34683e-06
	1263.16	8.015e-06	-2.094e-06	-1.32914e-05	-1.1911e-05	-1.21743e-06
	1264.13	4.261e-06	-4.029e-06	-1.31085e-05	-1.2367e-05	-1.31828e-06
	1265.09	1.11e-06	-5.92e-06	-1.28363e-05	-1.2623e-05	-1.47319e-06
	1266.05	-1.334e-06	-7.41e-06	-1.25296e-05	-1.2622e-05	-1.56188e-06
	1267.02	-3.151e-06	-8.328e-06	-1.22254e-05	-1.2377e-05	-1.49931e-06
	1267.98	-4.152e-06	-8.73e-06	-1.19072e-05	-1.1949e-05	-1.19617e-06
	1268.95	-4.283e-06	-8.829e-06	-1.15071e-05	-1.1424e-05	-7.16243e-07
	1269.91	-3.973e-06	-8.849e-06	-1.09618e-05	-1.0876e-05	-3.27443e-07
	1270.88	-3.572e-06	-8.869e-06	-1.03025e-05	-1.0347e-05	-2.21738e-07
	1271.84	-2.894e-06	-8.777e-06	-9.676e-06	-9.852e-06	-2.84918e-07
	1272.8	-1.758e-06	-8.41e-06	-9.26354e-06	-9.401e-06	-2.88563e-07
	1273.77	-5.05e-07	-7.727e-06	-9.1922e-06	-8.974e-06	-1.73745e-07
	1274.73	5.01e-07	-6.854e-06	-9.51282e-06	-8.501e-06	-1.5795e-08
	1275.7	1.407e-06	-5.981e-06	-1.0191e-05	-7.93e-06	1.41548e-07
	1276.66	2.427e-06	-5.226e-06	-1.10823e-05	-7.334e-06	2.54543e-07
	1277.63	3.336e-06	-4.591e-06	-1.19531e-05	-6.9e-06	2.22345e-07
	1278.59	3.889e-06	-4.003e-06	-1.25854e-05	-6.763e-06	2.916e-08
	1279.55	4.263e-06	-3.415e-06	-1.28756e-05	-6.879e-06	-1.5795e-07
	1280.52	4.629e-06	-2.854e-06	-1.28133e-05	-7.057e-06	-1.90148e-07
	1281.48	4.751e-06	-2.357e-06	-1.24271e-05	-7.12e-06	-1.20893e-07
	1282.45	4.513e-06	-1.856e-06	-1.17867e-05	-7.026e-06	-8.1405e-08
	1283.41	4.325e-06	-1.211e-06	-1.10126e-05	-6.858e-06	-1.08135e-07
	1284.38	4.5e-06	-3.8e-07	-1.02254e-05	-6.751e-06	-2.07158e-07
	1285.34	4.669e-06	4.79e-07	-9.4874e-06	-6.799e-06	-4.33755e-07
	1286.3	4.32e-06	1.097e-06	-8.82238e-06	-7.014e-06	-7.5573e-07
	1287.27	3.471e-06	1.265e-06	-8.27462e-06	-7.333e-06	-9.7929e-07
	1288.23	2.358e-06	9.08e-07	-7.913e-06	-7.661e-06	-9.5742e-07
	1289.2	9.32e-07	8e-08	-7.78426e-06	-7.913e-06	-7.42973e-07
	1290.16	-7.76e-07	-1.041e-06	-7.87938e-06	-8.055e-06	-4.16138e-07
	1291.13	-2.272e-06	-2.195e-06	-8.1385e-06	-8.13e-06	6.01425e-08
	1292.09	-3.113e-06	-3.156e-06	-8.45256e-06	-8.261e-06	6.68857e-07
	1293.05	-3.42e-06	-3.843e-06	-8.73136e-06	-8.578e-06	1.17855e-06
	1294.02	-3.44e-06	-4.3e-06	-8.98392e-06	-9.108e-06	1.35533e-06
	1294.98	-3.031e-06	-4.614e-06	-9.31192e-06	-9.726e-06	1.215e-06
	1295.95	-2.09e-06	-4.859e-06	-9.77194e-06	-1.0234e-05	9.28868e-07
	1296.91	-1.01e-06	-5.082e-06	-1.02771e-05	-1.0514e-05	6.04463e-07
	1297.87	-2.21e-07	-5.266e-06	-1.06698e-05	-1.0631e-05	3.12255e-07
	1298.84	3.24e-07	-5.319e-06	-1.08658e-05	-1.0787e-05	1.90755e-07
	1299.8	7.46e-07	-5.153e-06	-1.08765e-05	-1.1158e-05	3.31695e-07
	1300.77	8.13e-07	-4.767e-06	-1.0724e-05	-1.1739e-05	6.48202e-07
	1301.73	4.06e-07	-4.228e-06	-1.03894e-05	-1.2325e-05	9.8658e-07
	1302.7	-4.2e-08	-3.582e-06	-9.84e-06	-1.2661e-05	1.27454e-06
	1303.66	-8.1e-08	-2.807e-06	-9.06838e-06	-1.2623e-05	1.46104e-06
	1304.62	2.2e-07	-1.846e-06	-8.11472e-06	-1.2263e-05	1.43917e-06
	1305.59	7.54e-07	-6.73e-07	-7.11268e-06	-1.1706e-05	1.18584e-06
	1306.55	1.906e-06	6.7e-07	-6.26972e-06	-1.1024e-05	8.6022e-07
	1307.52	4.061e-06	2.081e-06	-5.74574e-06	-1.0195e-05	6.4152e-07
	1308.48	6.977e-06	3.467e-06	-5.54238e-06	-9.129e-06	5.64368e-07
	1309.45	1.0122e-05	4.801e-06	-5.53254e-06	-7.76e-06	6.06285e-07
	1310.41	1.323e-05	6.107e-06	-5.6006e-06	-6.125e-06	8.07367e-07
	1311.37	1.6055e-05	7.367e-06	-5.7031e-06	-4.405e-06	1.16458e-06
	1312.34	1.807e-05	8.502e-06	-5.82282e-06	-2.862e-06	1.53758e-06
	1313.3	1.8987e-05	9.445e-06	-5.92286e-06	-1.702e-06	1.7903e-06
	1314.27	1.9218e-05	1.0218e-05	-5.97042e-06	-9.69e-07	1.92274e-06
	1315.23	1.9387e-05	1.0916e-05	-5.94172e-06	-5.48e-07	1.98045e-06
	1316.2	1.9768e-05	1.1664e-05	-5.80642e-06	-2.21e-07	1.9519e-06
	1317.16	2.0603e-05	1.2603e-05	-5.53254e-06	2.54e-07	1.87171e-06
	1318.12	2.2444e-05	1.3857e-05	-5.12828e-06	1.069e-06	1.8711e-06
	1319.09	2.5594e-05	1.5441e-05	-4.66334e-06	2.28e-06	2.01508e-06
	1320.05	2.9584e-05	1.72e-05	-4.23448e-06	3.77e-06	2.20583e-06
	1321.02	3.3671e-05	1.8848e-05	-3.94338e-06	5.285e-06	2.34252e-06
	1321.98	3.7461e-05	2.008e-05	-3.8868e-06	6.535e-06	2.45309e-06
	1322.95	4.066e-05	2.0692e-05	-4.12706e-06	7.303e-06	2.57337e-06
	1323.91	4.2716e-05	2.066e-05	-4.67482e-06	7.531e-06	2.63898e-06
	1324.87	4.3278e-05	2.0145e-05	-5.50466e-06	7.328e-06	2.60132e-06
	1325.84	4.2614e-05	1.9381e-05	-6.57722e-06	6.883e-06	2.49075e-06
	1326.8	4.1135e-05	1.8506e-05	-7.8064e-06	6.324e-06	2.27873e-06
	1327.77	3.8903e-05	1.7505e-05	-9.00934e-06	5.663e-06	1.8383e-06
	1328.73	3.6076e-05	1.6305e-05	-9.94906e-06	4.845e-06	1.15182e-06
	1329.7	3.3336e-05	1.4896e-05	-1.04624e-05	3.853e-06	4.1067e-07
	1330.66	3.1363e-05	1.3377e-05	-1.05493e-05	2.743e-06	-2.05943e-07
	1331.62	3.0231e-05	1.1945e-05	-1.03468e-05	1.637e-06	-6.9255e-07
	1332.59	2.9748e-05	1.0876e-05	-1.00212e-05	6.78e-07	-1.05887e-06
	1333.55	2.9948e-05	1.0408e-05	-9.6924e-06	-4e-09	-1.20224e-06
	1334.52	3.077e-05	1.0586e-05	-9.40868e-06	-3.43e-07	-1.07953e-06
	1335.48	3.1732e-05	1.1219e-05	-9.17826e-06	-3.59e-07	-8.49893e-07
	1336.44	3.2442e-05	1.2016e-05	-9.01426e-06	-1.36e-07	-6.96803e-07
	1337.41	3.3049e-05	1.2733e-05	-8.95112e-06	2.12e-07	-6.45773e-07
	1338.37	3.3773e-05	1.3198e-05	-9.0036e-06	5.64e-07	-6.6096e-07
	1339.34	3.4391e-05	1.3285e-05	-9.14382e-06	8.36e-07	-7.72133e-07
	1340.3	3.4626e-05	1.2945e-05	-9.3275e-06	1.009e-06	-9.66533e-07
	1341.27	3.458e-05	1.2259e-05	-9.53496e-06	1.111e-06	-1.10687e-06
	1342.23	3.4298e-05	1.1402e-05	-9.74488e-06	1.121e-06	-1.102e-06
	1343.19	3.3352e-05	1.0552e-05	-9.89412e-06	9.33e-07	-1.01574e-06
	1344.16	3.1366e-05	9.818e-06	-9.90314e-06	4.14e-07	-8.9181e-07
	1345.12	2.8557e-05	9.198e-06	-9.75964e-06	-4.96e-07	-6.36053e-07
	1346.09	2.5327e-05	8.554e-06	-9.5612e-06	-1.737e-06	-2.05943e-07
	1347.05	2.1746e-05	7.671e-06	-9.471e-06	-3.154e-06	2.25382e-07
	1348.02	1.7861e-05	6.413e-06	-9.61286e-06	-4.551e-06	4.41045e-07
	1348.98	1.4066e-05	4.85e-06	-9.98924e-06	-5.775e-06	3.96698e-07
	1349.94	1.0692e-05	3.228e-06	-1.04698e-05	-6.788e-06	1.51875e-07
	1350.91	7.655e-06	1.85e-06	-1.08855e-05	-7.646e-06	-2.53935e-07
	1351.87	4.962e-06	9.59e-07	-1.11364e-05	-8.363e-06	-7.30823e-07
	1352.84	3.154e-06	6.84e-07	-1.1225e-05	-8.803e-06	-1.08743e-06
	1353.8	2.808e-06	1.012e-06	-1.11955e-05	-8.734e-06	-1.19738e-06
	1354.77	4.004e-06	1.827e-06	-1.10905e-05	-7.985e-06	-1.1099e-06
	1355.73	6.617e-06	2.988e-06	-1.09741e-05	-6.552e-06	-9.07605e-07
	1356.69	1.0639e-05	4.397e-06	-1.09347e-05	-4.59e-06	-5.8563e-07
	1357.66	1.5765e-05	5.993e-06	-1.1011e-05	-2.366e-06	-1.85287e-07
	1358.62	2.1164e-05	7.722e-06	-1.11372e-05	-2.01e-07	1.19678e-07
	1359.59	2.6151e-05	9.517e-06	-1.12127e-05	1.622e-06	2.08372e-07
	1360.55	3.071e-05	1.1277e-05	-1.11987e-05	2.967e-06	1.50052e-07
	1361.52	3.4982e-05	1.2857e-05	-1.11241e-05	3.859e-06	5.64975e-08
	1362.48	3.8734e-05	1.4121e-05	-1.10019e-05	4.398e-06	-6.4395e-08
	1363.44	4.1723e-05	1.503e-05	-1.0815e-05	4.674e-06	-2.05943e-07
	1364.41	4.4072e-05	1.5656e-05	-1.05526e-05	4.761e-06	-2.673e-07
	1365.37	4.5816e-05	1.6076e-05	-1.02213e-05	4.739e-06	-1.85287e-07
	1366.34	4.6547e-05	1.6278e-05	-9.83344e-06	4.643e-06	-3.34125e-08
	1367.3	4.5943e-05	1.6149e-05	-9.43e-06	4.402e-06	1.03883e-07
	1368.26	4.4193e-05	1.5523e-05	-9.12168e-06	3.861e-06	1.86502e-07
	1369.23	4.1527e-05	1.4247e-05	-9.03722e-06	2.899e-06	7.71525e-08
	1370.19	3.7854e-05	1.2265e-05	-9.22336e-06	1.566e-06	-4.5441e-07
	1371.16	3.3305e-05	9.696e-06	-9.63172e-06	1.04e-07	-1.42823e-06
	1372.12	2.8558e-05	6.799e-06	-1.02033e-05	-1.192e-06	-2.51444e-06
	1373.09	2.4137e-05	3.83e-06	-1.09142e-05	-2.19e-06	-3.32242e-06
	1374.05	1.9821e-05	9.44e-07	-1.17211e-05	-3.041e-06	-3.7015e-06
	1375.01	1.5186e-05	-1.8e-06	-1.25181e-05	-4.078e-06	-3.68874e-06
	1375.98	1.022e-05	-4.385e-06	-1.32077e-05	-5.562e-06	-3.35705e-06
	1376.94	5.001e-06	-6.825e-06	-1.37678e-05	-7.496e-06	-2.84674e-06
	1377.91	-6.37e-07	-9.166e-06	-1.42426e-05	-9.653e-06	-2.37229e-06
	1378.87	-6.6e-06	-1.1472e-05	-1.46903e-05	-1.1753e-05	-2.02541e-06
	1379.84	-1.2241e-05	-1.3811e-05	-1.51495e-05	-1.3618e-05	-1.73624e-06
	1380.8	-1.7085e-05	-1.6262e-05	-1.56341e-05	-1.5191e-05	-1.523e-06
	1381.76	-2.1431e-05	-1.8855e-05	-1.60958e-05	-1.6494e-05	-1.60805e-06
	1382.73	-2.5764e-05	-2.1517e-05	-1.64221e-05	-1.7614e-05	-2.12929e-06
	1383.69	-3.0108e-05	-2.4107e-05	-1.65074e-05	-1.8714e-05	-2.91478e-06
	1384.66	-3.4372e-05	-2.6562e-05	-1.63385e-05	-1.9998e-05	-3.67537e-06
	1385.62	-3.8798e-05	-2.8975e-05	-1.5999e-05	-2.1598e-05	-4.26222e-06
	1386.59	-4.3533e-05	-3.1544e-05	-1.55898e-05	-2.3447e-05	-4.59392e-06
	1387.55	-4.8257e-05	-3.4434e-05	-1.51552e-05	-2.5319e-05	-4.54896e-06
	1388.51	-5.2725e-05	-3.7688e-05	-1.46977e-05	-2.7003e-05	-4.13951e-06
	1389.48	-5.7217e-05	-4.1169e-05	-1.42262e-05	-2.8461e-05	-3.62556e-06
	1390.44	-6.1981e-05	-4.4572e-05	-1.37842e-05	-2.9822e-05	-3.26592e-06
	1391.41	-6.6732e-05	-4.7572e-05	-1.3425e-05	-3.1249e-05	-3.04722e-06
	1392.37	-7.1138e-05	-5.0016e-05	-1.31676e-05	-3.2829e-05	-2.82913e-06
	1393.34	-7.5279e-05	-5.1969e-05	-1.29806e-05	-3.4536e-05	-2.58491e-06
	1394.3	-7.9147e-05	-5.3567e-05	-1.28027e-05	-3.6199e-05	-2.34252e-06
	1395.26	-8.2221e-05	-5.4862e-05	-1.25895e-05	-3.7512e-05	-2.01629e-06
	1396.23	-8.4024e-05	-5.5805e-05	-1.23566e-05	-3.8134e-05	-1.51146e-06
	1397.19	-8.4599e-05	-5.6291e-05	-1.21573e-05	-3.7876e-05	-9.05783e-07
	1398.16	-8.3989e-05	-5.6171e-05	-1.2022e-05	-3.6787e-05	-3.75435e-07
	1399.12	-8.1799e-05	-5.526e-05	-1.19031e-05	-3.5056e-05	-4.19175e-08
	1400.08	-7.7797e-05	-5.34e-05	-1.1703e-05	-3.2866e-05	1.15425e-08
	1401.05	-7.2444e-05	-5.0528e-05	-1.13521e-05	-3.0349e-05	-2.86133e-07
	1402.01	-6.6339e-05	-4.6696e-05	-1.08716e-05	-2.764e-05	-8.35312e-07
	1402.98	-5.9625e-05	-4.2074e-05	-1.03418e-05	-2.4899e-05	-1.31767e-06
	1403.94	-5.2398e-05	-3.6964e-05	-9.84246e-06	-2.2247e-05	-1.47987e-06
	1404.91	-4.514e-05	-3.1719e-05	-9.41852e-06	-1.9723e-05	-1.36019e-06
	1405.87	-3.8225e-05	-2.6614e-05	-9.08478e-06	-1.7315e-05	-1.12266e-06
	1406.83	-3.1546e-05	-2.1805e-05	-8.82648e-06	-1.5053e-05	-7.9218e-07
	1407.8	-2.5172e-05	-1.7448e-05	-8.59934e-06	-1.3054e-05	-3.09825e-07
	1408.76	-1.9913e-05	-1.3809e-05	-8.35088e-06	-1.1501e-05	2.86133e-07
	1409.73	-1.6725e-05	-1.1203e-05	-8.03272e-06	-1.057e-05	9.00923e-07
	1410.69	-1.5993e-05	-9.854e-06	-7.57352e-06	-1.0362e-05	1.50174e-06
	1411.66	-1.7755e-05	-9.797e-06	-6.89456e-06	-1.0889e-05	2.05943e-06
	1412.62	-2.1939e-05	-1.0854e-05	-5.99338e-06	-1.2098e-05	2.48042e-06
	1413.58	-2.7765e-05	-1.2641e-05	-5.03234e-06	-1.3868e-05	2.73375e-06
	1414.55	-3.3449e-05	-1.4635e-05	-4.29106e-06	-1.5953e-05	2.93666e-06
	1415.51	-3.7187e-05	-1.6306e-05	-3.98684e-06	-1.7954e-05	3.1754e-06
	1416.48	-3.8187e-05	-1.7237e-05	-4.14182e-06	-1.9387e-05	3.35279e-06
	1417.44	-3.6455e-05	-1.7156e-05	-4.59118e-06	-1.9826e-05	3.34733e-06
	1418.41	-3.2227e-05	-1.596e-05	-5.09466e-06	-1.9043e-05	3.1997e-06
	1419.37	-2.6111e-05	-1.3754e-05	-5.46366e-06	-1.7074e-05	3.02778e-06
	1420.33	-1.9163e-05	-1.0828e-05	-5.6621e-06	-1.4214e-05	2.8589e-06
	1421.3	-1.212e-05	-7.53e-06	-5.822e-06	-1.0946e-05	2.68394e-06
	1422.26	-4.907e-06	-4.153e-06	-6.12048e-06	-7.78e-06	2.53692e-06
	1423.23	2.647e-06	-9.12e-07	-6.59854e-06	-5.057e-06	2.37168e-06
	1424.19	1.0124e-05	2.06e-06	-7.10366e-06	-2.833e-06	2.0084e-06
	1425.16	1.7033e-05	4.782e-06	-7.40788e-06	-9.06e-07	1.37842e-06
	1426.12	2.3479e-05	7.438e-06	-7.35294e-06	1.024e-06	7.27178e-07
	1427.08	2.9782e-05	1.0223e-05	-6.91916e-06	3.159e-06	4.14315e-07
	1428.05	3.5869e-05	1.315e-05	-6.22626e-06	5.455e-06	5.62545e-07
	1429.01	4.15e-05	1.5997e-05	-5.52926e-06	7.618e-06	1.01817e-06
	1429.98	4.6578e-05	1.843e-05	-5.15288e-06	9.254e-06	1.52908e-06
	1430.94	5.0733e-05	2.0157e-05	-5.33492e-06	1.0102e-05	1.85348e-06
	1431.91	5.3178e-05	2.1059e-05	-6.09342e-06	1.0173e-05	1.83404e-06
	1432.87	5.3557e-05	2.1271e-05	-7.22912e-06	9.713e-06	1.53637e-06
	1433.83	5.2555e-05	2.1146e-05	-8.43944e-06	9.072e-06	1.23748e-06
	1434.8	5.1186e-05	2.1089e-05	-9.43574e-06	8.573e-06	1.12934e-06
	1435.76	4.9941e-05	2.1343e-05	-1.00196e-05	8.43e-06	1.12023e-06
	1436.73	4.8989e-05	2.1904e-05	-1.01385e-05	8.664e-06	1.01392e-06
	1437.69	4.8591e-05	2.2582e-05	-9.89822e-06	9.08e-06	7.70918e-07
	1438.65	4.8725e-05	2.3127e-05	-9.49068e-06	9.376e-06	4.617e-07
	1439.62	4.8806e-05	2.334e-05	-9.0897e-06	9.326e-06	1.06313e-07
	1440.58	4.8304e-05	2.3138e-05	-8.7945e-06	8.879e-06	-2.92208e-07
	1441.55	4.7218e-05	2.2513e-05	-8.63378e-06	8.09e-06	-6.51847e-07
	1442.51	4.5504e-05	2.143e-05	-8.59278e-06	6.99e-06	-9.14288e-07
	1443.48	4.2634e-05	1.9777e-05	-8.65182e-06	5.534e-06	-1.15182e-06
	1444.44	3.8259e-05	1.7439e-05	-8.83468e-06	3.674e-06	-1.44828e-06
	1445.4	3.2822e-05	1.4418e-05	-9.22254e-06	1.453e-06	-1.76661e-06
	1446.37	2.7021e-05	1.0888e-05	-9.91298e-06	-9.75e-07	-2.05031e-06
	1447.33	2.1179e-05	7.158e-06	-1.09339e-05	-3.389e-06	-2.35467e-06
	1448.3	1.5598e-05	3.59e-06	-1.22008e-05	-5.586e-06	-2.71795e-06
	1449.26	1.0919e-05	4.73e-07	-1.35308e-05	-7.457e-06	-3.00469e-06
	1450.23	7.533e-06	-2.088e-06	-1.47026e-05	-8.985e-06	-3.0053e-06
	1451.19	5.11e-06	-4.164e-06	-1.55242e-05	-1.0184e-05	-2.63716e-06
	1452.15	3.254e-06	-5.855e-06	-1.58818e-05	-1.1027e-05	-1.944e-06
	1453.12	2.152e-06	-7.172e-06	-1.57596e-05	-1.1459e-05	-1.00906e-06
	1454.08	2.114e-06	-8.064e-06	-1.52463e-05	-1.1442e-05	9.1125e-09
	1455.05	3.016e-06	-8.513e-06	-1.4514e-05	-1.0967e-05	8.52323e-07
	1456.01	4.684e-06	-8.547e-06	-1.37522e-05	-1.0045e-05	1.33286e-06
	1456.98	7.263e-06	-8.177e-06	-1.30618e-05	-8.732e-06	1.46772e-06
	1457.94	1.0637e-05	-7.37e-06	-1.24205e-05	-7.187e-06	1.36931e-06
	1458.9	1.4014e-05	-6.128e-06	-1.17686e-05	-5.68e-06	1.102e-06
	1459.87	1.6644e-05	-4.58e-06	-1.11192e-05	-4.488e-06	7.39935e-07
	1460.83	1.8484e-05	-3.008e-06	-1.05657e-05	-3.757e-06	4.3983e-07
	1461.8	1.9694e-05	-1.768e-06	-1.02147e-05	-3.471e-06	3.12255e-07
	1462.76	2.0061e-05	-1.147e-06	-1.01483e-05	-3.509e-06	3.17115e-07
	1463.73	1.947e-05	-1.209e-06	-1.03984e-05	-3.748e-06	3.89408e-07
	1464.69	1.839e-05	-1.773e-06	-1.08855e-05	-4.128e-06	5.72265e-07
	1465.65	1.7303e-05	-2.537e-06	-1.13849e-05	-4.638e-06	8.93633e-07
	1466.62	1.6122e-05	-3.25e-06	-1.16325e-05	-5.236e-06	1.21622e-06
	1467.58	1.4696e-05	-3.82e-06	-1.14948e-05	-5.775e-06	1.35533e-06
	1468.55	1.3385e-05	-4.287e-06	-1.09995e-05	-6.042e-06	1.28729e-06
	1469.51	1.2597e-05	-4.709e-06	-1.02336e-05	-5.926e-06	1.1178e-06
	1470.47	1.223e-05	-5.044e-06	-9.29552e-06	-5.545e-06	9.4284e-07
	1471.44	1.2076e-05	-5.147e-06	-8.33448e-06	-5.185e-06	8.28023e-07
	1472.4	1.2262e-05	-4.907e-06	-7.53252e-06	-5.088e-06	8.5293e-07
	1473.37	1.2791e-05	-4.384e-06	-6.99214e-06	-5.307e-06	1.04186e-06
	1474.33	1.3191e-05	-3.776e-06	-6.70678e-06	-5.714e-06	1.3201e-06
	1475.3	1.3177e-05	-3.233e-06	-6.65348e-06	-6.083e-06	1.60805e-06
	1476.26	1.3167e-05	-2.724e-06	-6.8347e-06	-6.174e-06	1.87961e-06
	1477.22	1.3643e-05	-2.11e-06	-7.1832e-06	-5.821e-06	2.05396e-06
	1478.19	1.4476e-05	-1.289e-06	-7.52186e-06	-5.027e-06	1.96466e-06
	1479.15	1.5363e-05	-2.77e-07	-7.6916e-06	-3.987e-06	1.56067e-06
	1480.12	1.635e-05	7.86e-07	-7.68996e-06	-2.983e-06	1.0285e-06
	1481.08	1.738e-05	1.643e-06	-7.62764e-06	-2.243e-06	6.075e-07
	1482.05	1.7881e-05	1.99e-06	-7.62108e-06	-1.904e-06	3.62677e-07
	1483.01	1.7396e-05	1.63e-06	-7.76376e-06	-2.05e-06	2.27205e-07
	1483.97	1.6173e-05	6.02e-07	-8.12538e-06	-2.708e-06	1.42155e-07
	1484.94	1.4644e-05	-8.31e-07	-8.692e-06	-3.785e-06	3.70575e-08
	1485.9	1.2853e-05	-2.33e-06	-9.32422e-06	-5.056e-06	-2.0169e-07
	1486.87	1.0874e-05	-3.631e-06	-9.85476e-06	-6.262e-06	-6.05677e-07
	1487.83	9.242e-06	-4.618e-06	-1.02024e-05	-7.224e-06	-1.04126e-06
	1488.8	8.342e-06	-5.324e-06	-1.03763e-05	-7.878e-06	-1.37477e-06
	1489.76	7.874e-06	-5.862e-06	-1.04107e-05	-8.248e-06	-1.62871e-06
	1490.72	7.443e-06	-6.298e-06	-1.03779e-05	-8.406e-06	-1.88386e-06
	1491.69	7.222e-06	-6.58e-06	-1.03845e-05	-8.423e-06	-2.11349e-06
	1492.65	7.543e-06	-6.558e-06	-1.04706e-05	-8.292e-06	-2.23013e-06
	1493.62	8.397e-06	-6.066e-06	-1.05149e-05	-7.87e-06	-2.2034e-06
	1494.58	9.848e-06	-4.963e-06	-1.0314e-05	-6.958e-06	-2.02662e-06
	1495.55	1.2402e-05	-3.159e-06	-9.76374e-06	-5.47e-06	-1.65969e-06
	1496.51	1.6382e-05	-6.36e-07	-8.91422e-06	-3.55e-06	-1.11659e-06
	1497.47	2.1411e-05	2.516e-06	-7.86954e-06	-1.499e-06	-5.14553e-07
	1498.44	2.6995e-05	6.122e-06	-6.70022e-06	4.11e-07	5.52825e-08
	1499.4	3.3085e-05	9.956e-06	-5.44726e-06	2.089e-06	6.1965e-07
	1500.37	3.9602e-05	1.3768e-05	-4.1369e-06	3.621e-06	1.18584e-06
	1501.33	4.5956e-05	1.7314e-05	-2.7962e-06	5.122e-06	1.63235e-06
	1502.3	5.1615e-05	2.0422e-05	-1.49076e-06	6.586e-06	1.84559e-06
	1503.26	5.6628e-05	2.3064e-05	-3.3374e-07	7.874e-06	1.87778e-06
	1504.22	6.1111e-05	2.5347e-05	5.822e-07	8.843e-06	1.85227e-06
	1505.19	6.4766e-05	2.7415e-05	1.26608e-06	9.505e-06	1.80428e-06
	1506.15	6.7421e-05	2.9347e-05	1.79908e-06	1.0064e-05	1.72105e-06
	1507.12	6.9469e-05	3.1098e-05	2.24188e-06	1.0787e-05	1.63843e-06
	1508.08	7.1173e-05	3.2514e-05	2.61498e-06	1.1824e-05	1.58071e-06
	1509.04	7.2063e-05	3.3382e-05	2.93396e-06	1.3083e-05	1.48959e-06
	1510.01	7.1517e-05	3.3481e-05	3.17422e-06	1.4211e-05	1.31585e-06
	1510.97	6.939e-05	3.2621e-05	3.20292e-06	1.471e-05	1.11233e-06
	1511.94	6.5558e-05	3.0659e-05	2.81178e-06	1.4141e-05	9.2097e-07
	1512.9	5.9469e-05	2.754e-05	1.84992e-06	1.2335e-05	6.8283e-07
	1513.87	5.0804e-05	2.3342e-05	3.239e-07	9.461e-06	3.63285e-07
	1514.83	4.0155e-05	1.8307e-05	-1.61868e-06	5.905e-06	7.95825e-08
	1515.79	2.8519e-05	1.2824e-05	-3.7679e-06	2.093e-06	-3.82725e-08
	1516.76	1.6628e-05	7.341e-06	-5.91384e-06	-1.633e-06	-5.103e-08
	1517.72	5.239e-06	2.239e-06	-7.90234e-06	-5.044e-06	-1.458e-07
	1518.69	-4.553e-06	-2.251e-06	-9.64812e-06	-8.004e-06	-4.2768e-07
	1519.65	-1.1958e-05	-6.018e-06	-1.10872e-05	-1.0414e-05	-8.52323e-07
	1520.62	-1.6999e-05	-8.992e-06	-1.21237e-05	-1.2135e-05	-1.31099e-06
	1521.58	-1.9891e-05	-1.1085e-05	-1.26559e-05	-1.2985e-05	-1.67002e-06
	1522.54	-2.0426e-05	-1.2219e-05	-1.26403e-05	-1.2859e-05	-1.79152e-06
	1523.51	-1.8484e-05	-1.2382e-05	-1.21212e-05	-1.1831e-05	-1.61838e-06
	1524.47	-1.459e-05	-1.1645e-05	-1.12127e-05	-1.0121e-05	-1.21986e-06
	1525.44	-9.437e-06	-1.0185e-05	-1.00926e-05	-7.957e-06	-6.9255e-07
	1526.4	-3.384e-06	-8.291e-06	-8.98392e-06	-5.55e-06	-6.4395e-08
	1527.37	3.061e-06	-6.322e-06	-8.0647e-06	-3.188e-06	6.561e-07
	1528.33	8.858e-06	-4.59e-06	-7.4087e-06	-1.246e-06	1.42702e-06
	1529.29	1.3125e-05	-3.287e-06	-7.03314e-06	-1.6e-08	2.22223e-06
	1530.26	1.5745e-05	-2.515e-06	-7.00854e-06	4.45e-07	3.03021e-06
	1531.22	1.6803e-05	-2.356e-06	-7.44724e-06	2.57e-07	3.71851e-06
	1532.19	1.5956e-05	-2.882e-06	-8.3968e-06	-5e-07	4.00282e-06
	1533.15	1.2838e-05	-4.13e-06	-9.77686e-06	-1.914e-06	3.67052e-06
	1534.12	7.517e-06	-6.122e-06	-1.14406e-05	-4.179e-06	2.80422e-06
	1535.08	0	-8.887e-06	-1.32438e-05	-7.458e-06	1.74049e-06
	1536.04	-1.0094e-05	-1.2405e-05	-1.50347e-05	-1.1741e-05	8.56575e-07
	1537.01	-2.2785e-05	-1.6548e-05	-1.66501e-05	-1.6784e-05	3.9609e-07
	1537.97	-3.7146e-05	-2.1104e-05	-1.79826e-05	-2.2147e-05	3.7422e-07
	1538.94	-5.1946e-05	-2.5862e-05	-1.90617e-05	-2.7337e-05	5.6376e-07
	1539.9	-6.6275e-05	-3.0612e-05	-2.00334e-05	-3.1935e-05	6.57315e-07
	1540.86	-7.9022e-05	-3.5058e-05	-2.10223e-05	-3.5555e-05	5.18198e-07
	1541.83	-8.838e-05	-3.8748e-05	-2.19834e-05	-3.7729e-05	2.15663e-07
	1542.79	-9.2564e-05	-4.1111e-05	-2.26664e-05	-3.7924e-05	-1.69493e-07
	1543.76	-9.065e-05	-4.1612e-05	-2.27296e-05	-3.5747e-05	-6.22687e-07
	1544.72	-8.2415e-05	-3.9976e-05	-2.19358e-05	-3.1201e-05	-1.02971e-06
	1545.69	-6.8177e-05	-3.6414e-05	-2.03057e-05	-2.4777e-05	-1.11233e-06
	1546.65	-4.9538e-05	-3.1668e-05	-1.81638e-05	-1.7371e-05	-6.65213e-07
	1547.61	-2.9686e-05	-2.6783e-05	-1.60499e-05	-1.0105e-05	2.0898e-07
	1548.58	-1.2167e-05	-2.2759e-05	-1.45255e-05	-4.082e-06	1.17673e-06
	1549.54	5.42e-07	-2.0298e-05	-1.39318e-05	-1.39e-07	1.9112e-06
	1550.51	7.194e-06	-1.9689e-05	-1.42623e-05	1.339e-06	2.23378e-06
	1551.47	7.536e-06	-2.0765e-05	-1.52422e-05	4.9e-07	2.1785e-06
	1552.44	2.682e-06	-2.2938e-05	-1.6532e-05	-2.114e-06	2.01204e-06
	1553.4	-4.909e-06	-2.5418e-05	-1.78342e-05	-5.656e-06	2.04181e-06
	1554.36	-1.2716e-05	-2.7514e-05	-1.8869e-05	-9.321e-06	2.29939e-06
	1555.33	-1.9307e-05	-2.8819e-05	-1.9393e-05	-1.2488e-05	2.47921e-06
	1556.29	-2.4051e-05	-2.9212e-05	-1.93151e-05	-1.4788e-05	2.28602e-06
	1557.26	-2.6539e-05	-2.8788e-05	-1.87616e-05	-1.6051e-05	1.74413e-06
	1558.22	-2.6931e-05	-2.7776e-05	-1.79678e-05	-1.6267e-05	1.12448e-06
	1559.19	-2.6256e-05	-2.6447e-05	-1.71216e-05	-1.5611e-05	6.86475e-07
	1560.15	-2.5595e-05	-2.5046e-05	-1.63295e-05	-1.4447e-05	5.70443e-07
	1561.11	-2.5302e-05	-2.3806e-05	-1.56571e-05	-1.3232e-05	7.83068e-07
	1562.08	-2.5426e-05	-2.2984e-05	-1.51347e-05	-1.2339e-05	1.1336e-06
	1563.04	-2.6266e-05	-2.2785e-05	-1.47518e-05	-1.192e-05	1.28851e-06
	1564.01	-2.7934e-05	-2.323e-05	-1.45279e-05	-1.1909e-05	1.01817e-06
	1564.97	-2.9966e-05	-2.4164e-05	-1.45599e-05	-1.2155e-05	3.73005e-07
	1565.94	-3.1957e-05	-2.5388e-05	-1.49347e-05	-1.2591e-05	-4.45905e-07
	1566.9	-3.4093e-05	-2.6753e-05	-1.56128e-05	-1.3256e-05	-1.28304e-06
	1567.86	-3.6514e-05	-2.8112e-05	-1.64394e-05	-1.4147e-05	-2.04485e-06
	1568.83	-3.8736e-05	-2.9288e-05	-1.72487e-05	-1.5086e-05	-2.64506e-06
	1569.79	-4.023e-05	-3.0124e-05	-1.79145e-05	-1.5793e-05	-3.04844e-06
	1570.76	-4.1011e-05	-3.0511e-05	-1.83368e-05	-1.6135e-05	-3.29994e-06
	1571.72	-4.1112e-05	-3.0344e-05	-1.84869e-05	-1.6223e-05	-3.42752e-06
	1572.68	-4.0086e-05	-2.952e-05	-1.84771e-05	-1.6237e-05	-3.3935e-06
	1573.65	-3.76e-05	-2.8009e-05	-1.85008e-05	-1.618e-05	-3.20456e-06
	1574.61	-3.398e-05	-2.5903e-05	-1.86747e-05	-1.5847e-05	-2.97371e-06
	1575.58	-2.9596e-05	-2.3345e-05	-1.89428e-05	-1.5014e-05	-2.80604e-06
	1576.54	-2.4295e-05	-2.044e-05	-1.91421e-05	-1.3608e-05	-2.71553e-06
	1577.51	-1.7968e-05	-1.7239e-05	-1.91117e-05	-1.1712e-05	-2.70763e-06
	1578.47	-1.103e-05	-1.3741e-05	-1.87567e-05	-9.468e-06	-2.83703e-06
	1579.43	-3.757e-06	-9.868e-06	-1.80794e-05	-6.994e-06	-3.08124e-06
	1580.4	4.266e-06	-5.496e-06	-1.71897e-05	-4.343e-06	-3.27746e-06
	1581.36	1.3364e-05	-5.95e-07	-1.6245e-05	-1.504e-06	-3.26774e-06
	1582.33	2.3016e-05	4.657e-06	-1.53602e-05	1.537e-06	-3.04418e-06
	1583.29	3.2409e-05	9.9e-06	-1.45607e-05	4.719e-06	-2.68515e-06
	1584.26	4.1191e-05	1.4726e-05	-1.38195e-05	7.866e-06	-2.26172e-06
	1585.22	4.9091e-05	1.8796e-05	-1.31077e-05	1.0734e-05	-1.85895e-06
	1586.18	5.5413e-05	2.1902e-05	-1.24189e-05	1.3093e-05	-1.58315e-06
	1587.15	5.9582e-05	2.3987e-05	-1.1785e-05	1.4785e-05	-1.44585e-06
	1588.11	6.1645e-05	2.51e-05	-1.12783e-05	1.5736e-05	-1.345e-06
	1589.08	6.1693e-05	2.531e-05	-1.0956e-05	1.5908e-05	-1.23566e-06
	1590.04	5.9394e-05	2.4653e-05	-1.07994e-05	1.5278e-05	-1.23383e-06
	1591.01	5.4711e-05	2.3176e-05	-1.07207e-05	1.3869e-05	-1.46408e-06
	1591.97	4.8538e-05	2.1029e-05	-1.06215e-05	1.1848e-05	-1.89419e-06
	1592.93	4.203e-05	1.852e-05	-1.0432e-05	9.586e-06	-2.38626e-06
	1593.9	3.5822e-05	1.6089e-05	-1.01221e-05	7.541e-06	-2.82913e-06
	1594.86	3.0404e-05	1.4173e-05	-9.717e-06	6.028e-06	-3.1347e-06
	1595.83	2.654e-05	1.3011e-05	-9.30536e-06	5.073e-06	-3.2161e-06
	1596.79	2.4572e-05	1.251e-05	-9.01016e-06	4.466e-06	-3.06059e-06
	1597.76	2.3794e-05	1.2286e-05	-8.93636e-06	3.948e-06	-2.75683e-06
	1598.72	2.3132e-05	1.1878e-05	-9.1471e-06	3.346e-06	-2.39234e-06
	1599.68	2.1974e-05	1.0959e-05	-9.64156e-06	2.581e-06	-2.009e-06
	1600.65	1.99e-05	9.404e-06	-1.03361e-05	1.603e-06	-1.69857e-06
	1601.61	1.6349e-05	7.259e-06	-1.10962e-05	3.63e-07	-1.61291e-06
	1602.58	1.1235e-05	4.673e-06	-1.18523e-05	-1.179e-06	-1.81399e-06
	1603.54	5.364e-06	1.848e-06	-1.266e-05	-3.025e-06	-2.19368e-06
	1604.51	-4.4e-07	-9.96e-07	-1.36136e-05	-5.116e-06	-2.62501e-06
	1605.47	-6.093e-06	-3.63e-06	-1.47083e-05	-7.304e-06	-3.09218e-06
	1606.43	-1.1654e-05	-5.842e-06	-1.58416e-05	-9.358e-06	-3.62799e-06
	1607.4	-1.6631e-05	-7.51e-06	-1.69396e-05	-1.1034e-05	-4.2197e-06
	1608.36	-2.0532e-05	-8.653e-06	-1.80416e-05	-1.2164e-05	-4.84967e-06
	1609.33	-2.3516e-05	-9.392e-06	-1.9252e-05	-1.2726e-05	-5.5161e-06
	1610.29	-2.5877e-05	-9.855e-06	-2.06468e-05	-1.2814e-05	-6.15337e-06
	1611.25	-2.7476e-05	-1.0146e-05	-2.22335e-05	-1.2571e-05	-6.63815e-06
	1612.22	-2.8299e-05	-1.0387e-05	-2.39678e-05	-1.2142e-05	-6.93887e-06
	1613.18	-2.8953e-05	-1.074e-05	-2.58087e-05	-1.1677e-05	-7.18551e-06
	1614.15	-2.9873e-05	-1.1355e-05	-2.77734e-05	-1.1348e-05	-7.53361e-06
	1615.11	-3.0585e-05	-1.2309e-05	-2.99226e-05	-1.1327e-05	-8.04998e-06
	1616.08	-3.0418e-05	-1.3568e-05	-3.2249e-05	-1.1714e-05	-8.76501e-06
	1617.04	-2.9479e-05	-1.4984e-05	-3.45868e-05	-1.2472e-05	-9.71757e-06
	1618	-2.8368e-05	-1.6319e-05	-3.66597e-05	-1.3452e-05	-1.08718e-05
	1618.97	-2.7501e-05	-1.7388e-05	-3.82596e-05	-1.4489e-05	-1.20984e-05
	1619.93	-2.7349e-05	-1.8221e-05	-3.93879e-05	-1.5491e-05	-1.32775e-05
	1620.9	-2.8715e-05	-1.9136e-05	-4.02817e-05	-1.6453e-05	-1.43297e-05
	1621.86	-3.2055e-05	-2.0616e-05	-4.13124e-05	-1.7415e-05	-1.5111e-05
	1622.83	-3.6936e-05	-2.3069e-05	-4.28138e-05	-1.8469e-05	-1.54354e-05
	1623.79	-4.2726e-05	-2.656e-05	-4.49229e-05	-1.9791e-05	-1.52555e-05
	1624.75	-4.9272e-05	-3.0661e-05	-4.751e-05	-2.1557e-05	-1.47076e-05
	1625.72	-5.631e-05	-3.4541e-05	-5.02381e-05	-2.3742e-05	-1.39269e-05
	1626.68	-6.2789e-05	-3.7308e-05	-5.26497e-05	-2.5981e-05	-1.29586e-05
	1627.65	-6.7438e-05	-3.8373e-05	-5.42307e-05	-2.7645e-05	-1.18766e-05
	1628.61	-6.9507e-05	-3.7577e-05	-5.45579e-05	-2.8083e-05	-1.08342e-05
	1629.58	-6.8436e-05	-3.505e-05	-5.35591e-05	-2.6852e-05	-9.90772e-06
	1630.54	-6.3462e-05	-3.1046e-05	-5.16575e-05	-2.3894e-05	-9.04082e-06
	1631.5	-5.4352e-05	-2.5937e-05	-4.95756e-05	-1.9622e-05	-8.20611e-06
	1632.47	-4.2195e-05	-2.0294e-05	-4.78814e-05	-1.4823e-05	-7.46192e-06
	1633.43	-2.9009e-05	-1.491e-05	-4.66883e-05	-1.0337e-05	-6.74872e-06
	1634.4	-1.7015e-05	-1.0664e-05	-4.57503e-05	-6.74e-06	-5.83139e-06
	1635.36	-8.575e-06	-8.245e-06	-4.48433e-05	-4.297e-06	-4.61214e-06
	1636.33	-5.789e-06	-7.856e-06	-4.40889e-05	-3.13e-06	-3.42387e-06
	1637.29	-9.07e-06	-9.146e-06	-4.39299e-05	-3.301e-06	-2.85586e-06
	1638.25	-1.64e-05	-1.1431e-05	-4.47335e-05	-4.65e-06	-3.29083e-06
	1639.22	-2.4515e-05	-1.4031e-05	-4.63407e-05	-6.607e-06	-4.57144e-06
	1640.18	-3.0548e-05	-1.6436e-05	-4.80249e-05	-8.229e-06	-5.96201e-06
	1641.15	-3.2377e-05	-1.8249e-05	-4.89614e-05	-8.47e-06	-6.40001e-06
	1642.11	-2.8458e-05	-1.9089e-05	-4.87383e-05	-6.578e-06	-5.02706e-06
	1643.07	-1.829e-05	-1.8558e-05	-4.74099e-05	-2.425e-06	-1.71072e-06
	1644.04	-2.551e-06	-1.626e-05	-4.51459e-05	3.442e-06	2.95488e-06
	1645	1.7873e-05	-1.1846e-05	-4.19906e-05	1.0188e-05	8.16541e-06
	1645.97	4.2505e-05	-5.133e-06	-3.79693e-05	1.7248e-05	1.33018e-05
	1646.93	7.0385e-05	3.794e-06	-3.33027e-05	2.4532e-05	1.78423e-05
	1647.9	9.912e-05	1.4561e-05	-2.84466e-05	3.2088e-05	2.12364e-05
	1648.86	0.000125409	2.6512e-05	-2.39801e-05	3.9631e-05	2.31701e-05
	1649.82	0.000145974	3.8586e-05	-2.05156e-05	4.6436e-05	2.38748e-05
	1650.79	0.000157686	4.9172e-05	-1.86525e-05	5.158e-05	2.393e-05
	1651.75	0.000157947	5.6193e-05	-1.88485e-05	5.4212e-05	2.36986e-05
	1652.72	0.000146203	5.7589e-05	-2.12429e-05	5.3711e-05	2.30431e-05
	1653.68	0.000124867	5.2059e-05	-2.5484e-05	4.9818e-05	2.15638e-05
	1654.65	9.8057e-05	3.9794e-05	-3.07e-05	4.2755e-05	1.90555e-05
	1655.61	6.9651e-05	2.2823e-05	-3.56807e-05	3.3214e-05	1.5775e-05
	1656.57	4.2625e-05	4.564e-06	-3.93083e-05	2.2202e-05	1.23383e-05
	1657.54	1.9057e-05	-1.1488e-05	-4.10525e-05	1.0861e-05	9.33059e-06
	1658.5	-3.94e-07	-2.3281e-05	-4.12206e-05	2.7e-07	7.00204e-06
	1659.47	-1.6576e-05	-3.0874e-05	-4.07966e-05	-8.814e-06	5.36787e-06
	1660.43	-3.0476e-05	-3.5799e-05	-4.09213e-05	-1.613e-05	4.52648e-06
	1661.4	-4.1852e-05	-3.9651e-05	-4.22743e-05	-2.1794e-05	4.68504e-06
	1662.36	-4.9554e-05	-4.298e-05	-4.46539e-05	-2.5921e-05	5.85691e-06
	1663.32	-5.2581e-05	-4.5175e-05	-4.70598e-05	-2.8348e-05	7.69763e-06
	1664.29	-5.0383e-05	-4.5302e-05	-4.83201e-05	-2.8743e-05	9.71332e-06
	1665.25	-4.3011e-05	-4.3178e-05	-4.78626e-05	-2.6995e-05	1.14666e-05
	1666.22	-3.1947e-05	-3.9797e-05	-4.60438e-05	-2.3549e-05	1.25376e-05
	1667.18	-2.0302e-05	-3.676e-05	-4.3788e-05	-1.9417e-05	1.25224e-05
	1668.15	-1.1241e-05	-3.5213e-05	-4.18987e-05	-1.579e-05	1.12886e-05
	1669.11	-6.212e-06	-3.5234e-05	-4.05818e-05	-1.3471e-05	9.17933e-06
	1670.07	-4.903e-06	-3.6022e-05	-3.94215e-05	-1.2529e-05	6.87994e-06
	1671.04	-6.204e-06	-3.6525e-05	-3.77225e-05	-1.2449e-05	5.10847e-06
	1672	-8.669e-06	-3.599e-05	-3.49771e-05	-1.2608e-05	4.38615e-06
	1672.97	-1.0859e-05	-3.4274e-05	-3.12002e-05	-1.2681e-05	4.83206e-06
	1673.93	-1.224e-05	-3.1902e-05	-2.69608e-05	-1.2716e-05	6.0264e-06
	1674.9	-1.3497e-05	-2.9749e-05	-2.30904e-05	-1.2985e-05	7.22925e-06
	1675.86	-1.5405e-05	-2.847e-05	-2.02958e-05	-1.377e-05	7.90479e-06
	1676.82	-1.7787e-05	-2.8132e-05	-1.89076e-05	-1.5186e-05	8.00564e-06
	1677.79	-2.0037e-05	-2.8377e-05	-1.88387e-05	-1.7099e-05	7.6946e-06
	1678.75	-2.2037e-05	-2.8843e-05	-1.97013e-05	-1.9201e-05	6.98746e-06
	1679.72	-2.3901e-05	-2.9369e-05	-2.0983e-05	-2.1162e-05	5.79555e-06
	1680.68	-2.5363e-05	-2.9822e-05	-2.219e-05	-2.2725e-05	4.19661e-06
	1681.64	-2.6094e-05	-2.9896e-05	-2.29075e-05	-2.3688e-05	2.50047e-06
	1682.61	-2.6218e-05	-2.9157e-05	-2.2805e-05	-2.3914e-05	1.11416e-06
	1683.57	-2.5976e-05	-2.7327e-05	-2.16947e-05	-2.3426e-05	3.82725e-07
	1684.54	-2.5394e-05	-2.4571e-05	-1.96447e-05	-2.248e-05	4.24035e-07
	1685.5	-2.4737e-05	-2.1504e-05	-1.70396e-05	-2.1473e-05	9.82328e-07
	1686.47	-2.4597e-05	-1.8822e-05	-1.44869e-05	-2.0727e-05	1.54609e-06
	1687.43	-2.4825e-05	-1.6783e-05	-1.25936e-05	-2.0267e-05	1.75871e-06
	1688.39	-2.3868e-05	-1.4993e-05	-1.17186e-05	-1.9749e-05	1.65483e-06
	1689.36	-1.9875e-05	-1.2716e-05	-1.18236e-05	-1.8609e-05	1.46894e-06
	1690.32	-1.2152e-05	-9.409e-06	-1.24853e-05	-1.6413e-05	1.35533e-06
	1691.29	-1.263e-06	-5.049e-06	-1.30864e-05	-1.3149e-05	1.40333e-06
	1692.25	1.1527e-05	-1.07e-07	-1.30888e-05	-9.257e-06	1.72348e-06
	1693.22	2.4316e-05	4.677e-06	-1.22311e-05	-5.384e-06	2.34009e-06
	1694.18	3.4881e-05	8.583e-06	-1.05731e-05	-2.099e-06	3.05816e-06
	1695.14	4.1904e-05	1.1178e-05	-8.41894e-06	2.59e-07	3.5879e-06
	1696.11	4.5697e-05	1.2462e-05	-6.1869e-06	1.61e-06	3.73613e-06
	1697.07	4.7311e-05	1.276e-05	-4.2886e-06	2.093e-06	3.40504e-06
	1698.04	4.7402e-05	1.2409e-05	-3.07664e-06	1.94e-06	2.53935e-06
	1699	4.6225e-05	1.1468e-05	-2.88558e-06	1.309e-06	1.22654e-06
	1699.97	4.3863e-05	9.6e-06	-4.07458e-06	1.83e-07	-2.44215e-07
	1700.93	3.9749e-05	6.22e-06	-6.92736e-06	-1.6e-06	-1.57282e-06
	1701.89	3.2697e-05	8.71e-07	-1.13865e-05	-4.221e-06	-2.64992e-06
	1702.86	2.2332e-05	-6.276e-06	-1.68272e-05	-7.679e-06	-3.48401e-06
	1703.82	1.0194e-05	-1.4149e-05	-2.21129e-05	-1.1591e-05	-4.03016e-06
	1704.79	-1.097e-06	-2.1045e-05	-2.59776e-05	-1.518e-05	-4.21301e-06
	1705.75	-9.383e-06	-2.536e-05	-2.75504e-05	-1.7584e-05	-4.04474e-06
	1706.72	-1.3508e-05	-2.6348e-05	-2.67271e-05	-1.8338e-05	-3.59397e-06
	1707.68	-1.3324e-05	-2.4415e-05	-2.41588e-05	-1.7604e-05	-2.89838e-06
	1708.64	-1.003e-05	-2.081e-05	-2.08731e-05	-1.5996e-05	-2.02966e-06
	1709.61	-5.869e-06	-1.6966e-05	-1.77842e-05	-1.4218e-05	-1.17004e-06
	1710.57	-2.613e-06	-1.389e-05	-1.53799e-05	-1.2801e-05	-5.12123e-07
	1711.54	-5.33e-07	-1.1898e-05	-1.37038e-05	-1.2e-05	-1.08743e-07
	1712.5	8.76e-07	-1.0739e-05	-1.25239e-05	-1.177e-05	9.1125e-08
	1713.46	1.861e-06	-9.931e-06	-1.15464e-05	-1.1824e-05	1.4094e-07
	1714.43	2.588e-06	-9.091e-06	-1.05747e-05	-1.1819e-05	1.08743e-07
	1715.39	3.493e-06	-8.125e-06	-9.57268e-06	-1.1547e-05	1.02668e-07
	1716.36	4.61e-06	-7.235e-06	-8.63706e-06	-1.1014e-05	1.85287e-07
	1717.32	5.07e-06	-6.789e-06	-7.9212e-06	-1.0413e-05	3.02535e-07
	1718.29	3.96e-06	-7.129e-06	-7.5563e-06	-1.0033e-05	3.8394e-07
	1719.25	1.299e-06	-8.405e-06	-7.60222e-06	-1.0127e-05	4.3011e-07
	1720.21	-2.256e-06	-1.0444e-05	-8.0114e-06	-1.0739e-05	4.47728e-07
	1721.18	-6.002e-06	-1.2705e-05	-8.62148e-06	-1.1638e-05	3.87585e-07
	1722.14	-8.971e-06	-1.4408e-05	-9.21188e-06	-1.2421e-05	2.36925e-07
	1723.11	-9.908e-06	-1.4866e-05	-9.57924e-06	-1.2719e-05	8.6265e-08
	1724.07	-8.301e-06	-1.3847e-05	-9.59728e-06	-1.2351e-05	6.6825e-09
	1725.04	-5.005e-06	-1.1697e-05	-9.26108e-06	-1.1381e-05	-4.79925e-08
	1726	-1.334e-06	-9.112e-06	-8.69528e-06	-1.0095e-05	-1.39118e-07
	1726.96	1.967e-06	-6.795e-06	-8.11062e-06	-8.898e-06	-2.21738e-07
	1727.93	4.439e-06	-5.211e-06	-7.69652e-06	-8.144e-06	-2.1627e-07
	1728.89	5.458e-06	-4.526e-06	-7.53088e-06	-8.012e-06	-1.2393e-07
	1729.86	4.817e-06	-4.662e-06	-7.5891e-06	-8.492e-06	1.5795e-08
	1730.82	3.175e-06	-5.402e-06	-7.80558e-06	-9.439e-06	1.90755e-07
	1731.79	1.266e-06	-6.498e-06	-8.11882e-06	-1.0624e-05	3.48097e-07
	1732.75	-8.37e-07	-7.749e-06	-8.4952e-06	-1.1797e-05	3.63285e-07
	1733.71	-3.173e-06	-9.005e-06	-8.93554e-06	-1.2775e-05	1.81035e-07
	1734.68	-5.263e-06	-1.0151e-05	-9.4464e-06	-1.3464e-05	-7.71525e-08
	1735.64	-6.644e-06	-1.1081e-05	-9.96054e-06	-1.3809e-05	-2.46037e-07
	1736.61	-7.413e-06	-1.1653e-05	-1.03049e-05	-1.3778e-05	-2.76412e-07
	1737.57	-7.671e-06	-1.1702e-05	-1.03041e-05	-1.342e-05	-1.92578e-07
	1738.54	-7.092e-06	-1.1137e-05	-9.92692e-06	-1.2887e-05	6.075e-09
	1739.5	-5.685e-06	-1.0075e-05	-9.31028e-06	-1.2363e-05	2.90385e-07
	1740.46	-4.349e-06	-8.846e-06	-8.65182e-06	-1.1973e-05	5.38245e-07
	1741.43	-4.037e-06	-7.846e-06	-8.10078e-06	-1.1803e-05	6.4152e-07
	1742.39	-4.88e-06	-7.339e-06	-7.7285e-06	-1.1942e-05	6.28155e-07
	1743.36	-6.616e-06	-7.377e-06	-7.52514e-06	-1.2431e-05	5.8563e-07
	1744.32	-9.168e-06	-7.823e-06	-7.42346e-06	-1.3196e-05	5.3946e-07
	1745.28	-1.2156e-05	-8.439e-06	-7.34146e-06	-1.4065e-05	5.01188e-07
	1746.25	-1.456e-05	-8.986e-06	-7.23568e-06	-1.4847e-05	5.4432e-07
	1747.21	-1.5582e-05	-9.3e-06	-7.09874e-06	-1.5348e-05	7.10775e-07
	1748.18	-1.5327e-05	-9.323e-06	-6.91998e-06	-1.5372e-05	9.1854e-07
	1749.14	-1.4137e-05	-9.067e-06	-6.6789e-06	-1.4812e-05	1.05705e-06
	1750.11	-1.1941e-05	-8.601e-06	-6.38616e-06	-1.3768e-05	1.12205e-06
	1751.07	-8.855e-06	-8.032e-06	-6.09424e-06	-1.2507e-05	1.15547e-06
	1752.03	-5.696e-06	-7.468e-06	-5.86382e-06	-1.1298e-05	1.1257e-06
	1753	-3.185e-06	-6.972e-06	-5.74246e-06	-1.0299e-05	9.81113e-07
	1753.96	-1.218e-06	-6.568e-06	-5.77034e-06	-9.568e-06	7.69702e-07
	1754.93	4.84e-07	-6.275e-06	-5.96386e-06	-9.118e-06	6.00817e-07
	1755.89	1.687e-06	-6.111e-06	-6.2648e-06	-8.896e-06	5.20628e-07
	1756.86	2.206e-06	-6.054e-06	-6.55836e-06	-8.798e-06	5.19412e-07
	1757.82	2.446e-06	-6.031e-06	-6.75844e-06	-8.736e-06	5.9778e-07
	1758.78	2.723e-06	-5.97e-06	-6.8634e-06	-8.69e-06	7.38113e-07
	1759.75	2.704e-06	-5.847e-06	-6.91916e-06	-8.661e-06	8.66903e-07
	1760.71	2.155e-06	-5.689e-06	-6.95032e-06	-8.602e-06	9.31905e-07
	1761.68	1.575e-06	-5.553e-06	-6.95032e-06	-8.437e-06	9.73215e-07
	1762.64	1.445e-06	-5.501e-06	-6.90604e-06	-8.144e-06	1.04794e-06
	1763.61	1.494e-06	-5.552e-06	-6.81256e-06	-7.779e-06	1.12995e-06
	1764.57	1.358e-06	-5.651e-06	-6.68382e-06	-7.425e-06	1.16032e-06
	1765.53	1.289e-06	-5.714e-06	-6.56246e-06	-7.123e-06	1.13542e-06
	1766.5	1.548e-06	-5.717e-06	-6.51408e-06	-6.871e-06	1.08074e-06
	1767.46	1.776e-06	-5.709e-06	-6.57968e-06	-6.673e-06	9.92655e-07
	1768.43	1.668e-06	-5.754e-06	-6.74532e-06	-6.574e-06	8.85735e-07
	1769.39	1.604e-06	-5.879e-06	-6.9495e-06	-6.624e-06	8.2863e-07
	1770.36	1.961e-06	-6.066e-06	-7.12908e-06	-6.831e-06	8.52323e-07
	1771.32	2.424e-06	-6.261e-06	-7.25454e-06	-7.137e-06	8.8938e-07
	1772.28	2.631e-06	-6.385e-06	-7.32752e-06	-7.468e-06	8.6751e-07
	1773.25	2.851e-06	-6.386e-06	-7.37098e-06	-7.755e-06	8.08583e-07
	1774.21	3.351e-06	-6.308e-06	-7.3882e-06	-7.939e-06	7.58768e-07
	1775.18	3.776e-06	-6.251e-06	-7.35704e-06	-7.977e-06	7.02878e-07
	1776.14	3.804e-06	-6.258e-06	-7.25372e-06	-7.879e-06	6.2937e-07
	1777.11	3.791e-06	-6.258e-06	-7.09792e-06	-7.721e-06	6.11145e-07
	1778.07	4.071e-06	-6.154e-06	-6.95852e-06	-7.595e-06	7.22318e-07
	1779.03	4.296e-06	-5.919e-06	-6.90604e-06	-7.552e-06	9.2583e-07
	1780	4.11e-06	-5.607e-06	-6.9741e-06	-7.606e-06	1.11659e-06
	1780.96	3.838e-06	-5.297e-06	-7.14384e-06	-7.749e-06	1.23687e-06
	1781.93	3.826e-06	-5.068e-06	-7.35622e-06	-7.947e-06	1.27636e-06
	1782.89	3.779e-06	-4.983e-06	-7.53006e-06	-8.127e-06	1.23566e-06
	1783.85	3.418e-06	-5.062e-06	-7.60058e-06	-8.221e-06	1.15911e-06
	1784.82	3.121e-06	-5.265e-06	-7.55712e-06	-8.222e-06	1.13785e-06
	1785.78	3.245e-06	-5.515e-06	-7.44642e-06	-8.157e-06	1.2071e-06
	1786.75	3.434e-06	-5.738e-06	-7.33244e-06	-8.024e-06	1.28486e-06
	1787.71	3.284e-06	-5.875e-06	-7.25782e-06	-7.792e-06	1.27393e-06
	1788.68	3.054e-06	-5.888e-06	-7.23076e-06	-7.469e-06	1.17916e-06
	1789.64	3.046e-06	-5.785e-06	-7.22338e-06	-7.128e-06	1.05766e-06
	1790.6	2.964e-06	-5.619e-06	-7.19222e-06	-6.859e-06	9.31298e-07
	1791.57	2.557e-06	-5.483e-06	-7.11104e-06	-6.709e-06	8.20733e-07
	1792.53	2.236e-06	-5.468e-06	-6.9946e-06	-6.67e-06	7.8732e-07
	1793.5	2.366e-06	-5.626e-06	-6.88882e-06	-6.689e-06	8.57182e-07
	1794.46	2.59e-06	-5.918e-06	-6.81912e-06	-6.681e-06	9.5985e-07
	1795.43	2.519e-06	-6.219e-06	-6.77894e-06	-6.571e-06	1.01149e-06
	1796.39	2.442e-06	-6.406e-06	-6.74532e-06	-6.365e-06	1.01088e-06
	1797.35	2.683e-06	-6.451e-06	-6.7117e-06	-6.146e-06	9.92048e-07
	1798.32	2.925e-06	-6.4e-06	-6.6953e-06	-5.998e-06	9.51953e-07
	1799.28	2.846e-06	-6.29e-06	-6.71416e-06	-5.95e-06	8.87558e-07
	1800.25	2.771e-06	-6.127e-06	-6.76664e-06	-5.995e-06	8.41388e-07

## Sheet: Fig. 3b
Fig. 3b
		O2 evolution (%)					FTIR		LC-MS
	species	1st	2nd	3rd	mean value	SD	intensity	error	converted	non- converted
	E189Q	63.4	57.5	53.8	58.2	4.9	57	2.3	74	26
	E189A	0	0	0	0	0	3	2.1	0	100
	D342N	41.1	47.3	44.5	44.3	3.1	35	2.1	53	47
	D342A	0	0	0	0	0	2	2	0	100

## Sheet: Suppl Fig. 2
Supplementary Fig. 2

## Sheet: Suppl Fig. 3
Supplementary Fig. 3

## Sheet: Suppl Fig. 4
Supplementary Fig. 4

## Sheet: Suppl Fig. 5
Supplementary Fig. 5

[truncated: 2 more sheets: Suppl Fig. 6, Suppl Fig. 8]
